# Supplementary material for: 2-Isobutyl-2-phosphabicyclo­[3.3.1]nonane 2-selenide
Source: Acta Crystallogr Sect E Struct Rep Online. 2009 Feb 21;65(Pt 3):o560–1. doi: 10.1107/S1600536809005492 (PMC2968513; doi:10.1107/S1600536809005492)
Supplement: Supplementary file 1 [file e-65-0o560-sup1.cif]

##############################################################################
###                                                                        ###
###        Electronic paper (Acta Crystallographica Section E)             ###
###                                                                        ###
##############################################################################
#                                                                            #
# This CIF contains the data in a paper accepted for publication in Acta     #
# Crystallographica Section E. It conforms to the requirements of Notes      #
# for Authors for Section E, and has been peer reviewed under the auspices   #
# of the IUCr Commission on Journals.                                        #
#                                                                            #
# Full details of the Crystallographic Information File format               #
# are given in the paper "The Crystallographic Information File (CIF):       #
# a New Standard Archive File for Crystallography" by S. R. Hall, F. H.      #
# Allen and I. D. Brown [Acta Cryst. (1991), A47, 655-685].                  #
#                                                                            #
# The current version of the core CIF dictionary is obtainable from          #
# ftp://ftp.iucr.org/pub/cif_core.dic. The current version number is 2.4.    #
#                                                                            #
# Software is freely available for graphical display of the structure(s) in  #
# this CIF.  For information consult the CIF home page http://www.iucr.org/  #
# cif/home.html                                                              #
#                                                                            #
# This file may be used for bona fide research purposes within the           #
# scientific community so long as proper attribution is given to the journal # 
# article from which it was obtained.                                        #
#                                                                            #
##############################################################################
                                             
data_global
_audit_creation_method     'form.cif (version 2.0)'
_journal_data_validation_number     ?
_journal_date_recd_electronic     2009-02-09
_journal_date_accepted     2009-02-16
_journal_name_full     'Acta Crystallographica, Section E'
_journal_year     2009
_journal_volume     65
_journal_issue      3
_journal_page_first     o560
_journal_page_last     o561
_journal_paper_category     QO
_journal_coeditor_code     HB2909
loop_
    _publ_contact_author_name
    'Stefanus Otto'
_publ_contact_author_address
;
Sasol Technology Research & Development
1 Klasie Havenga Road
Sasolburg 1947
South Africa
;
_publ_contact_author_email     fanie.otto@sasol.com
_publ_contact_author_fax     'Int-11-522 3218'
_publ_contact_author_phone     'Int-16-960 4456'
_publ_section_title
;
2-Isobutyl-2-phosphabicyclo[3.3.1]nonane 2-selenide
;
loop_
    _publ_author_name
    _publ_author_address
    'Bungu, Peter N.'
;
Sasol Technology Research & Development
1 Klasie Havenga Road
Sasolburg 1947
South Africa
;
    'Otto, Stefanus'
;
Sasol Technology Research & Development
1 Klasie Havenga Road
Sasolburg 1947
South Africa
and
Department of Chemistry
University of the Free State
PO Box 339
Bloemfontein 9300
South Africa
;
data_I
_audit_creation_method     SHELXL-97
_chemical_name_systematic
;
2-Isobutyl-2-phosphabicyclo[3.3.1]nonane 2-selenide
;
_chemical_name_common     ?
_chemical_formula_moiety     'C12 H23 P Se'
_chemical_formula_sum     'C12 H23 P Se'
_chemical_formula_iupac     'C12 H23 P Se'
_chemical_formula_weight     277.23
_symmetry_cell_setting     monoclinic
_symmetry_space_group_name_H-M     'P 2/c'
loop_
    _symmetry_equiv_pos_as_xyz
    'x, y, z'
    '-x, y, -z+1/2'
    '-x, -y, -z'
    'x, -y, z-1/2'
_cell_length_a     10.763(2)
_cell_length_b     7.2540(15)
_cell_length_c     17.530(4)
_cell_angle_alpha     90.00
_cell_angle_beta     97.93(3)
_cell_angle_gamma     90.00
_cell_volume     1355.6(5)
_cell_formula_units_Z     4
_cell_measurement_reflns_used     1002
_cell_measurement_theta_min     2.81
_cell_measurement_theta_max     25.67
_cell_measurement_temperature     293(2)
_exptl_crystal_description     'block'
_exptl_crystal_colour     'colourless'
_exptl_crystal_size_max     0.14
_exptl_crystal_size_mid     0.12
_exptl_crystal_size_min     0.08
_exptl_crystal_density_diffrn     1.358
_exptl_crystal_density_meas     ?
_exptl_crystal_density_method     'not measured'
_exptl_crystal_F_000     576
_exptl_absorpt_coefficient_mu     2.854
_exptl_absorpt_correction_type     multi-scan
_exptl_absorpt_process_details     '(SADABS; Bruker, 2008)'
_exptl_absorpt_correction_T_min     0.691
_exptl_absorpt_correction_T_max     0.804
_exptl_special_details
;
The intensity data were collected on a Bruker X8 ApexII 4 K Kappa CCD
diffractometer using an exposure time of 40 s/frame with a frame width of
0.3\%; a total of 1315 frames were collected.
The crystals were of poor quality and were, as a precautionary measure, covered
with Canada balsam. Consequently some intensity in the reflextions were
sacrificed and the completeness is somewhat low at high angles.
;
_diffrn_ambient_temperature     100(2)
_diffrn_radiation_type     MoK\a
_diffrn_radiation_wavelength     0.71073
_diffrn_radiation_source     'fine-focus sealed tube'
_diffrn_radiation_monochromator     graphite
_diffrn_measurement_device_type     'Bruker X8 APEXII 4K KappaCCD'
_diffrn_measurement_method     '\f and \w'
_diffrn_detector_area_resol_mean     512
_diffrn_reflns_number     9132
_diffrn_reflns_av_R_equivalents     0.062
_diffrn_reflns_av_sigmaI/netI     0.088
_diffrn_reflns_theta_min     1.91
_diffrn_reflns_theta_max     28.31
_diffrn_reflns_theta_full     28.31
_diffrn_measured_fraction_theta_max     0.922
_diffrn_measured_fraction_theta_full     0.922
_diffrn_reflns_limit_h_min     -11
_diffrn_reflns_limit_h_max     14
_diffrn_reflns_limit_k_min     -8
_diffrn_reflns_limit_k_max     9
_diffrn_reflns_limit_l_min     -23
_diffrn_reflns_limit_l_max     23
_diffrn_standards_number     0
_diffrn_standards_interval_count     0
_diffrn_standards_interval_time     0
_diffrn_standards_decay_%     0
_refine_special_details
;
Refinement of <i>F</i>^2^ against ALL reflections. The weighted <i>R</i>-factor
<i>wR</i> and goodness of fit <i>S</i> are based on <i>F</i>^2^, conventional
<i>R</i>-factors <i>R</i> are based on <i>F</i>, with <i>F</i> set to zero for
negative <i>F</i>^2^. The threshold expression of <i>F</i>^2^ >
\s(<i>F</i>^2^) is used only for calculating <i>R</i>-factors(gt) <i>etc</i>.
and is not relevant to the choice of reflections for refinement.
<i>R</i>-factors based on <i>F</i>^2^ are statistically about twice as large
as those based on <i>F</i>, and <i>R</i>- factors based on ALL data will be
even larger.
;
_reflns_number_total     3366
_reflns_number_gt     1658
_reflns_threshold_expression     I>2\s(I)
_refine_ls_structure_factor_coef     Fsqd
_refine_ls_matrix_type     full
_refine_ls_R_factor_all     0.1395
_refine_ls_R_factor_gt     0.0586
_refine_ls_wR_factor_gt     0.1483
_refine_ls_wR_factor_ref     0.1813
_refine_ls_goodness_of_fit_ref     1.022
_refine_ls_restrained_S_all     1.022
_refine_ls_number_reflns     3366
_refine_ls_number_parameters     129
_refine_ls_number_restraints     0
_refine_ls_hydrogen_treatment     constr
_refine_ls_weighting_scheme     calc
_refine_ls_weighting_details
         'calc w=1/[\s^2^(Fo^2^)+(0.0816P)^2^+0.9034P] where P=(Fo^2^+2Fc^2^)/3'
_atom_sites_solution_hydrogens     geom
_atom_sites_solution_primary     direct
_atom_sites_solution_secondary     difmap
_refine_ls_shift/su_max     0.000
_refine_ls_shift/su_mean     0.000
_refine_diff_density_max     0.581
_refine_diff_density_min     -0.576
_refine_ls_extinction_method     none
_refine_ls_extinction_coef     ?
loop_
    _atom_type_symbol
    _atom_type_description
    _atom_type_scat_dispersion_real
    _atom_type_scat_dispersion_imag
    _atom_type_scat_source
    'C' 'C' 0.0033 0.0016
                         'International Tables Vol C Tables 4.2.6.8 and 6.1.1.4'
    'H' 'H' 0.0000 0.0000
                         'International Tables Vol C Tables 4.2.6.8 and 6.1.1.4'
    'P' 'P' 0.1023 0.0942
                         'International Tables Vol C Tables 4.2.6.8 and 6.1.1.4'
    'Se' 'Se' -0.0929 2.2259
                         'International Tables Vol C Tables 4.2.6.8 and 6.1.1.4'
_computing_data_collection     'APEX2 (Bruker, 2008)'
_computing_cell_refinement     'SAINT-Plus (Bruker, 2004)'
_computing_data_reduction
                            'SAINT-Plus (Bruker, 2004) and XPREP (Bruker, 2004)'
_computing_structure_solution     'SHELXS97 (Sheldrick, 2008)'
_computing_structure_refinement     'SHELXL97 (Sheldrick, 2008)'
_computing_molecular_graphics     'DIAMOND (Brandenburg & Berndt, 2001)'
_computing_publication_material     'SHELXL97 (Sheldrick, 2008)'
loop_
    _atom_site_type_symbol
    _atom_site_label
    _atom_site_fract_x
    _atom_site_fract_y
    _atom_site_fract_z
    _atom_site_U_iso_or_equiv
    _atom_site_adp_type
    _atom_site_calc_flag
    _atom_site_refinement_flags
    _atom_site_occupancy
    _atom_site_disorder_assembly
    _atom_site_disorder_group
    P P 0.21847(13) -0.0934(2) -0.03355(8) 0.0418(4) Uani d . 1 . .
    Se Se 0.23308(6) 0.16679(9) 0.02405(4) 0.0633(3) Uani d . 1 . .
    C C11 0.1179(6) -0.0851(9) -0.1269(3) 0.0588(16) Uani d . 1 . .
    H H11A 0.0957 -0.2100 -0.1433 0.071 Uiso calc R 1 . .
    H H11B 0.0410 -0.0206 -0.1207 0.071 Uiso calc R 1 . .
    C C12 0.1797(6) 0.0105(11) -0.1899(4) 0.0712(19) Uani d . 1 . .
    H H12A 0.1870 0.1411 -0.1780 0.085 Uiso calc R 1 . .
    H H12B 0.1251 -0.0022 -0.2384 0.085 Uiso calc R 1 . .
    C C13 0.3099(7) -0.0640(12) -0.1997(4) 0.078(2) Uani d . 1 . .
    H H13 0.3411 0.0092 -0.2401 0.094 Uiso calc R 1 . .
    C C14 0.3999(6) -0.0340(10) -0.1255(4) 0.0699(19) Uani d . 1 . .
    H H14A 0.3940 0.0930 -0.1090 0.084 Uiso calc R 1 . .
    H H14B 0.4852 -0.0554 -0.1353 0.084 Uiso calc R 1 . .
    C C15 0.3697(5) -0.1675(8) -0.0582(4) 0.0528(15) Uani d . 1 . .
    H H15 0.4336 -0.1494 -0.0133 0.063 Uiso calc R 1 . .
    C C16 0.3785(6) -0.3676(8) -0.0870(4) 0.0610(17) Uani d . 1 . .
    H H16A 0.4652 -0.3938 -0.0924 0.073 Uiso calc R 1 . .
    H H16B 0.3544 -0.4505 -0.0481 0.073 Uiso calc R 1 . .
    C C17 0.2984(7) -0.4081(11) -0.1622(4) 0.082(2) Uani d . 1 . .
    H H17A 0.2112 -0.4131 -0.1538 0.099 Uiso calc R 1 . .
    H H17B 0.3208 -0.5285 -0.1802 0.099 Uiso calc R 1 . .
    C C18 0.3119(8) -0.2667(14) -0.2240(5) 0.091(2) Uani d . 1 . .
    H H18A 0.2446 -0.2859 -0.2661 0.110 Uiso calc R 1 . .
    H H18B 0.3903 -0.2900 -0.2438 0.110 Uiso calc R 1 . .
    C C21 0.1449(5) -0.2707(7) 0.0190(3) 0.0452(13) Uani d . 1 . .
    H H21A 0.0547 -0.2558 0.0076 0.054 Uiso calc R 1 . .
    H H21B 0.1655 -0.3899 -0.0010 0.054 Uiso calc R 1 . .
    C C22 0.1795(5) -0.2755(8) 0.1068(3) 0.0490(14) Uani d . 1 . .
    H H22 0.1706 -0.1505 0.1266 0.059 Uiso calc R 1 . .
    C C23 0.0893(6) -0.4026(10) 0.1427(4) 0.0680(18) Uani d . 1 . .
    H H23A 0.0046 -0.3618 0.1277 0.102 Uiso calc R 1 . .
    H H23B 0.1087 -0.3991 0.1978 0.102 Uiso calc R 1 . .
    H H23C 0.0981 -0.5265 0.1250 0.102 Uiso calc R 1 . .
    C C24 0.3154(6) -0.3372(10) 0.1303(4) 0.0708(19) Uani d . 1 . .
    H H24A 0.3258 -0.4603 0.1121 0.106 Uiso calc R 1 . .
    H H24B 0.3350 -0.3345 0.1854 0.106 Uiso calc R 1 . .
    H H24C 0.3707 -0.2554 0.1080 0.106 Uiso calc R 1 . .
loop_
    _atom_site_aniso_label
    _atom_site_aniso_U_11
    _atom_site_aniso_U_22
    _atom_site_aniso_U_33
    _atom_site_aniso_U_12
    _atom_site_aniso_U_13
    _atom_site_aniso_U_23
    P 0.0394(8) 0.0373(7) 0.0482(8) -0.0002(6) 0.0044(6) -0.0054(6)
    Se 0.0709(5) 0.0383(4) 0.0804(5) -0.0015(3) 0.0100(3) -0.0152(3)
    C11 0.056(4) 0.061(4) 0.057(4) 0.000(3) 0.002(3) 0.007(3)
    C12 0.062(4) 0.085(5) 0.063(4) -0.003(4) -0.001(3) 0.022(4)
    C13 0.067(5) 0.105(7) 0.060(4) -0.018(4) 0.001(3) 0.017(4)
    C14 0.062(4) 0.074(5) 0.077(5) -0.013(3) 0.020(4) -0.006(4)
    C15 0.039(3) 0.054(4) 0.065(4) -0.005(3) 0.006(3) -0.014(3)
    C16 0.055(4) 0.047(4) 0.083(5) 0.008(3) 0.018(3) -0.010(3)
    C17 0.091(6) 0.080(5) 0.078(5) -0.010(4) 0.019(4) -0.032(4)
    C18 0.093(6) 0.108(7) 0.075(5) -0.014(5) 0.020(4) -0.018(5)
    C21 0.047(3) 0.036(3) 0.052(3) 0.001(2) 0.008(3) -0.003(2)
    C22 0.056(4) 0.042(3) 0.049(3) 0.000(3) 0.009(3) -0.004(3)
    C23 0.073(5) 0.063(4) 0.073(4) -0.001(4) 0.027(4) 0.010(3)
    C24 0.068(4) 0.078(5) 0.062(4) -0.008(4) -0.009(3) 0.013(4)
_geom_special_details
;
All e.s.d.'s (except the e.s.d. in the dihedral angle between two l.s. planes)
are estimated using the full covariance matrix. The cell e.s.d.'s are taken
into account individually in the estimation of e.s.d.'s in distances, angles
and torsion angles; correlations between e.s.d.'s in cell parameters are only
used when they are defined by crystal symmetry. An approximate (isotropic)
treatment of cell e.s.d.'s is used for estimating e.s.d.'s involving l.s.
planes.
;
loop_
    _geom_bond_atom_site_label_1
    _geom_bond_atom_site_label_2
    _geom_bond_site_symmetry_2
    _geom_bond_distance
    _geom_bond_publ_flag
    P C15 . 1.822(6) ?
    P C21 . 1.825(6) ?
    P C11 . 1.835(6) ?
    P Se . 2.1360(16) ?
    C11 C12 . 1.531(9) ?
    C11 H11A . 0.9700 ?
    C11 H11B . 0.9700 ?
    C12 C13 . 1.534(10) ?
    C12 H12A . 0.9700 ?
    C12 H12B . 0.9700 ?
    C13 C14 . 1.527(9) ?
    C13 C18 . 1.532(12) ?
    C13 H13 . 0.9800 ?
    C14 C15 . 1.594(9) ?
    C14 H14A . 0.9700 ?
    C14 H14B . 0.9700 ?
    C15 C16 . 1.544(8) ?
    C15 H15 . 0.9800 ?
    C16 C17 . 1.501(9) ?
    C16 H16A . 0.9700 ?
    C16 H16B . 0.9700 ?
    C17 C18 . 1.514(12) ?
    C17 H17A . 0.9700 ?
    C17 H17B . 0.9700 ?
    C18 H18A . 0.9700 ?
    C18 H18B . 0.9700 ?
    C21 C22 . 1.533(8) ?
    C21 H21A . 0.9700 ?
    C21 H21B . 0.9700 ?
    C22 C24 . 1.530(9) ?
    C22 C23 . 1.536(8) ?
    C22 H22 . 0.9800 ?
    C23 H23A . 0.9600 ?
    C23 H23B . 0.9600 ?
    C23 H23C . 0.9600 ?
    C24 H24A . 0.9600 ?
    C24 H24B . 0.9600 ?
    C24 H24C . 0.9600 ?
loop_
    _geom_angle_atom_site_label_1
    _geom_angle_atom_site_label_2
    _geom_angle_atom_site_label_3
    _geom_angle_site_symmetry_1
    _geom_angle_site_symmetry_3
    _geom_angle
    _geom_angle_publ_flag
    C15 P C21 . . 112.0(3) ?
    C15 P C11 . . 103.6(3) ?
    C21 P C11 . . 103.3(3) ?
    C15 P Se . . 111.27(19) ?
    C21 P Se . . 113.12(19) ?
    C11 P Se . . 112.9(2) ?
    C12 C11 P . . 113.3(4) ?
    C12 C11 H11A . . 108.9 ?
    P C11 H11A . . 108.9 ?
    C12 C11 H11B . . 108.9 ?
    P C11 H11B . . 108.9 ?
    H11A C11 H11B . . 107.7 ?
    C11 C12 C13 . . 114.6(6) ?
    C11 C12 H12A . . 108.6 ?
    C13 C12 H12A . . 108.6 ?
    C11 C12 H12B . . 108.6 ?
    C13 C12 H12B . . 108.6 ?
    H12A C12 H12B . . 107.6 ?
    C14 C13 C18 . . 110.0(7) ?
    C14 C13 C12 . . 109.6(6) ?
    C18 C13 C12 . . 114.7(6) ?
    C14 C13 H13 . . 107.4 ?
    C18 C13 H13 . . 107.4 ?
    C12 C13 H13 . . 107.4 ?
    C13 C14 C15 . . 112.0(5) ?
    C13 C14 H14A . . 109.2 ?
    C15 C14 H14A . . 109.2 ?
    C13 C14 H14B . . 109.2 ?
    C15 C14 H14B . . 109.2 ?
    H14A C14 H14B . . 107.9 ?
    C16 C15 C14 . . 107.5(5) ?
    C16 C15 P . . 116.8(4) ?
    C14 C15 P . . 106.0(4) ?
    C16 C15 H15 . . 108.7 ?
    C14 C15 H15 . . 108.7 ?
    P C15 H15 . . 108.7 ?
    C17 C16 C15 . . 114.7(6) ?
    C17 C16 H16A . . 108.6 ?
    C15 C16 H16A . . 108.6 ?
    C17 C16 H16B . . 108.6 ?
    C15 C16 H16B . . 108.6 ?
    H16A C16 H16B . . 107.6 ?
    C16 C17 C18 . . 113.3(6) ?
    C16 C17 H17A . . 108.9 ?
    C18 C17 H17A . . 108.9 ?
    C16 C17 H17B . . 108.9 ?
    C18 C17 H17B . . 108.9 ?
    H17A C17 H17B . . 107.7 ?
    C17 C18 C13 . . 116.4(6) ?
    C17 C18 H18A . . 108.2 ?
    C13 C18 H18A . . 108.2 ?
    C17 C18 H18B . . 108.2 ?
    C13 C18 H18B . . 108.2 ?
    H18A C18 H18B . . 107.3 ?
    C22 C21 P . . 117.4(4) ?
    C22 C21 H21A . . 107.9 ?
    P C21 H21A . . 107.9 ?
    C22 C21 H21B . . 107.9 ?
    P C21 H21B . . 107.9 ?
    H21A C21 H21B . . 107.2 ?
    C24 C22 C21 . . 111.5(5) ?
    C24 C22 C23 . . 110.5(5) ?
    C21 C22 C23 . . 110.1(5) ?
    C24 C22 H22 . . 108.2 ?
    C21 C22 H22 . . 108.2 ?
    C23 C22 H22 . . 108.2 ?
    C22 C23 H23A . . 109.5 ?
    C22 C23 H23B . . 109.5 ?
    H23A C23 H23B . . 109.5 ?
    C22 C23 H23C . . 109.5 ?
    H23A C23 H23C . . 109.5 ?
    H23B C23 H23C . . 109.5 ?
    C22 C24 H24A . . 109.5 ?
    C22 C24 H24B . . 109.5 ?
    H24A C24 H24B . . 109.5 ?
    C22 C24 H24C . . 109.5 ?
    H24A C24 H24C . . 109.5 ?
    H24B C24 H24C . . 109.5 ?
loop_
    _geom_torsion_atom_site_label_1
    _geom_torsion_atom_site_label_2
    _geom_torsion_atom_site_label_3
    _geom_torsion_atom_site_label_4
    _geom_torsion_site_symmetry_1
    _geom_torsion_site_symmetry_2
    _geom_torsion_site_symmetry_3
    _geom_torsion_site_symmetry_4
    _geom_torsion
    _geom_torsion_publ_flag
    C15 P C11 C12 . . . . -45.9(6) ?
    C21 P C11 C12 . . . . -162.9(5) ?
    Se P C11 C12 . . . . 74.6(5) ?
    P C11 C12 C13 . . . . 52.2(8) ?
    C11 C12 C13 C14 . . . . -62.0(8) ?
    C11 C12 C13 C18 . . . . 62.3(8) ?
    C18 C13 C14 C15 . . . . -55.5(8) ?
    C12 C13 C14 C15 . . . . 71.5(8) ?
    C13 C14 C15 C16 . . . . 58.2(7) ?
    C13 C14 C15 P . . . . -67.5(6) ?
    C21 P C15 C16 . . . . 41.8(6) ?
    C11 P C15 C16 . . . . -68.9(5) ?
    Se P C15 C16 . . . . 169.6(4) ?
    C21 P C15 C14 . . . . 161.6(4) ?
    C11 P C15 C14 . . . . 50.9(4) ?
    Se P C15 C14 . . . . -70.7(4) ?
    C14 C15 C16 C17 . . . . -54.2(7) ?
    P C15 C16 C17 . . . . 64.7(7) ?
    C15 C16 C17 C18 . . . . 48.6(9) ?
    C16 C17 C18 C13 . . . . -45.1(10) ?
    C14 C13 C18 C17 . . . . 48.8(9) ?
    C12 C13 C18 C17 . . . . -75.3(8) ?
    C15 P C21 C22 . . . . 87.0(5) ?
    C11 P C21 C22 . . . . -162.1(4) ?
    Se P C21 C22 . . . . -39.8(5) ?
    P C21 C22 C24 . . . . -69.3(6) ?
    P C21 C22 C23 . . . . 167.7(4) ?
