# Supplementary material for: 2-Isobutyl-2-phosphabicyclo­[3.3.1]nonane 2-selenide
Source: Acta Crystallogr Sect E Struct Rep Online. 2009 Feb 21;65(Pt 3):o560–1. doi: 10.1107/S1600536809005492 (PMC2968513; doi:10.1107/S1600536809005492)
Supplement: Supplementary file 2 [file e-65-0o560-Isup2.hkl]

#
# h,k,l, Fc-squared, Fo-squared, sigma(Fo-squared) and status flag
#
data_I
_shelx_title ' sad in P2/c'
_shelx_refln_list_code          4
_shelx_F_calc_maximum      236.53
_exptl_crystal_F_000       576.00
_reflns_d_resolution_high  0.7493
 
loop_
 _symmetry_equiv_pos_as_xyz
 'x, y, z'
 '-x, y, -z+1/2'
 '-x, -y, -z'
 'x, -y, z-1/2'
 
_cell_length_a    10.7632
_cell_length_b     7.2540
_cell_length_c    17.5302
_cell_angle_alpha  90.000
_cell_angle_beta   97.926
_cell_angle_gamma  90.000
 
_shelx_F_squared_multiplier     1.000
 
loop_
 _refln_index_h
 _refln_index_k
 _refln_index_l
 _refln_F_squared_calc
 _refln_F_squared_meas
 _refln_F_squared_sigma
 _refln_observed_status
   1   0   0      134.84      175.51      8.32 o
   2   0   0    55945.80    52983.97   1514.74 o
   3   0   0      847.67      816.50     40.72 o
   4   0   0      978.76      690.90     42.63 o
   5   0   0     2798.75     2663.62     97.25 o
   6   0   0     1339.90     1166.30     43.05 o
   7   0   0     2720.39     2319.79     64.73 o
   8   0   0      423.77      446.27     31.81 o
   9   0   0     1106.00      983.38     46.91 o
  10   0   0       13.34       14.69     24.97 o
  11   0   0      523.39      566.15     69.78 o
  12   0   0       39.83      -24.59     51.77 o
  13   0   0      219.66      256.77     68.03 o
  14   0   0        8.53       94.47     74.39 o
   0   1   0    15628.03    16028.25    462.29 o
   1   1   0       86.69      100.68      5.28 o
   2   1   0     7907.06     8302.95    129.63 o
   3   1   0     3638.47     3445.64     89.09 o
   4   1   0     2366.40     2373.08     41.50 o
   5   1   0     3460.31     3234.22     55.12 o
   6   1   0      948.27      894.41     25.04 o
   7   1   0      941.97      885.72     26.74 o
   8   1   0      210.19      282.09     33.56 o
   9   1   0      539.41      557.03     26.89 o
  10   1   0        1.82      -22.34     22.34 o
  11   1   0      248.12      212.66     47.12 o
  12   1   0       23.23        1.20     39.29 o
  13   1   0       25.25      -29.77     43.02 o
  14   1   0        8.35       12.89     51.96 o
   0   2   0     1253.63     1816.12     62.42 o
   1   2   0       34.34       24.48      9.29 o
   2   2   0     2246.17     2141.10     37.09 o
   3   2   0       87.10      131.31     10.93 o
   4   2   0      652.97      512.58     17.47 o
   5   2   0      128.09      179.68     12.69 o
   6   2   0       59.78       60.37     12.21 o
   7   2   0       38.03       21.68     13.07 o
   8   2   0      155.18      191.18     23.17 o
   9   2   0       11.97      -13.43     21.40 o
  10   2   0      155.79      192.02     27.35 o
  11   2   0       10.42       12.22     28.59 o
  12   2   0        9.62       35.46     30.28 o
  13   2   0       13.26      -20.45     45.67 o
   1   3   0      120.34      111.96     10.75 o
   2   3   0     5783.58     5695.00    118.44 o
   3   3   0      763.51      639.87     19.56 o
   4   3   0     5329.81     5027.34     71.88 o
   5   3   0     1071.85     1107.54     54.37 o
   6   3   0     2311.87     2258.27     44.91 o
   7   3   0     1340.22     1234.37     40.78 o
   8   3   0      758.81      671.42     34.38 o
   9   3   0      685.56      633.86     35.09 o
  10   3   0      155.39      170.51     28.31 o
  11   3   0      123.32       65.71     28.36 o
  12   3   0        0.15       86.94     58.57 o
  13   3   0       31.87        4.48     43.71 o
   0   4   0     3310.51     3933.72     91.66 o
   1   4   0        2.24       14.87     10.95 o
   2   4   0     1972.44     2125.68     47.90 o
   3   4   0        7.12       22.61     13.01 o
   4   4   0     1232.19     1286.18     29.63 o
   5   4   0      276.93      287.11     31.04 o
   6   4   0      917.72      844.91     35.30 o
   7   4   0      860.60      829.79     36.79 o
   8   4   0      224.03      192.36     26.10 o
   9   4   0      430.76      458.97     34.25 o
  10   4   0        0.26       -8.52     49.83 o
  11   4   0       66.92        7.75     31.25 o
  12   4   0       18.77        4.28     83.45 o
   0   5   0      174.14      128.94     20.13 o
   1   5   0       32.21       15.45     13.78 o
   2   5   0       27.78       90.24     18.23 o
   3   5   0      101.87      139.55     18.20 o
   4   5   0       54.09       66.94     17.76 o
   5   5   0        1.12      -17.56     22.59 o
   6   5   0      173.19      237.72     88.70 o
   7   5   0        6.49      -12.45     22.71 o
   8   5   0       71.01       99.20     50.66 o
   9   5   0       39.37      -19.62     26.91 o
  10   5   0       19.87        3.20     30.89 o
  11   5   0       22.94      -38.85     41.28 o
  12   5   0       15.82      -13.13     45.40 o
   0   6   0      589.32      544.82     66.63 o
   1   6   0       66.49       79.43     18.65 o
   2   6   0      759.62      698.09     27.62 o
   3   6   0        9.36       10.46     20.15 o
   4   6   0      605.92      612.89     41.45 o
   5   6   0      193.14      251.28     49.99 o
   6   6   0      299.04      241.94     37.19 o
   7   6   0       91.25      153.01     35.90 o
   8   6   0      177.76      207.95     44.27 o
   9   6   0        3.92       41.36     37.70 o
  10   6   0       60.45       57.41     43.32 o
  11   6   0        1.88       19.42     76.09 o
   0   7   0      220.06      257.14     43.13 o
   1   7   0       17.94       15.02     20.51 o
   2   7   0      166.31      230.93     26.51 o
   3   7   0       38.46        5.37     20.75 o
   4   7   0       56.51       90.39     45.41 o
   5   7   0        6.21      -28.77     28.77 o
   6   7   0        7.94      -32.53     32.53 o
   7   7   0        0.53      -35.48     35.48 o
   8   7   0        9.24      -37.63     37.63 o
   9   7   0        2.36      -34.50     42.88 o
   0   8   0      112.28      165.84     49.44 o
   1   8   0        0.28      -13.53     24.79 o
   2   8   0      132.64      163.23     29.24 o
   3   8   0        4.76       55.81     27.85 o
   4   8   0      120.44      101.80     28.73 o
   5   8   0       11.07       56.75     34.06 o
   6   8   0       50.93       50.18     28.68 o
   7   8   0       21.43       37.35     62.10 o
   8   8   0        7.03       -6.46     63.95 o
   1   9   0        4.01       18.37     41.42 o
   2   9   0      216.04      215.67     46.92 o
   3   9   0       21.70       -2.46     31.62 o
   4   9   0       60.95       52.70     33.45 o
   5   9   0       24.49        4.28     34.06 o
 -14   1   1        0.55      -18.28     73.97 o
 -13   1   1       15.60       28.67     89.20 o
 -12   1   1        2.21       -5.21     51.48 o
 -11   1   1       34.10       23.62     26.03 o
 -10   1   1      153.36      162.72     25.01 o
  -9   1   1       63.55      102.06     18.01 o
  -8   1   1      655.77      633.29     26.02 o
  -7   1   1      601.43      687.61     24.03 o
  -6   1   1      777.22      660.45     21.79 o
  -5   1   1     5198.42     5275.56     84.01 o
  -4   1   1      823.85      641.46     26.16 o
  -3   1   1    13469.01    12547.99    199.39 o
  -2   1   1     1583.63     1694.09    263.20 o
  -1   1   1      242.90      244.15      7.84 o
   0   1   1     2040.95     2402.96     42.36 o
   1   1   1     2108.16     1873.72     30.38 o
   2   1   1      234.29      228.10     10.19 o
   3   1   1     5120.00     5564.84    106.61 o
   4   1   1       53.31       57.14      8.49 o
   5   1   1     4744.66     4577.03     76.21 o
   6   1   1       28.04       39.78     11.06 o
   7   1   1     1104.25     1091.01     29.74 o
   8   1   1       73.24      105.25     20.79 o
   9   1   1      319.33      326.53     27.08 o
  10   1   1      158.24      177.89     26.85 o
  11   1   1      197.32      221.95     47.21 o
  12   1   1       52.45       84.02     40.31 o
  13   1   1       59.24       77.09     55.74 o
  14   1   1        4.05       -0.68     55.59 o
 -13   2   1       38.89       -9.81     89.31 o
 -12   2   1       22.94       63.06     29.79 o
 -11   2   1       44.72       52.46     27.15 o
 -10   2   1        3.47      -13.98     22.46 o
  -9   2   1        5.49       11.08     20.35 o
  -8   2   1       48.07       56.57     16.91 o
  -7   2   1      114.50      108.67     18.91 o
  -6   2   1      235.80      233.00     15.36 o
  -5   2   1     1502.91     1379.73     29.97 o
  -4   2   1       10.39        9.75      6.82 o
  -3   2   1     2246.89     2291.30     35.25 o
  -2   2   1      248.55      339.06     26.85 o
  -1   2   1     3114.90     3337.47     74.39 o
   0   2   1     2749.90     2957.44     54.09 o
   1   2   1     8859.34     9218.85    135.22 o
   2   2   1       93.20      114.61     18.60 o
   3   2   1     3108.04     2830.25     47.61 o
   4   2   1        2.24       -1.40      8.49 o
   5   2   1      764.16      710.23     20.96 o
   6   2   1       11.43       11.03     13.12 o
   7   2   1      703.35      688.82     25.10 o
   8   2   1        6.62       26.91     19.07 o
   9   2   1      506.26      559.07     33.24 o
  10   2   1       16.92       22.11     23.49 o
  11   2   1      235.03      294.94     36.46 o
  12   2   1       19.89       48.85     40.92 o
  13   2   1       77.47       27.38     45.82 o
 -13   3   1       20.16        4.31     42.92 o
 -12   3   1       54.89       44.72     40.40 o
 -11   3   1       35.26       61.74     28.04 o
 -10   3   1      202.73      215.42     28.85 o
  -9   3   1       17.31       14.04     21.73 o
  -8   3   1      426.03      446.54     29.78 o
  -7   3   1      105.73      203.35     17.51 o
  -6   3   1      442.68      401.94     25.21 o
  -5   3   1      627.00      629.81     23.45 o
  -4   3   1       25.61       33.36      8.21 o
  -3   3   1      412.90      410.33     15.76 o
  -2   3   1      397.87      869.64     41.49 o
  -1   3   1     1121.54     1002.59     34.04 o
   0   3   1      744.46      790.70     23.41 o
   1   3   1     2245.00     2149.16     43.14 o
   2   3   1      134.80      258.14     28.77 o
   3   3   1       88.78      114.92     11.11 o
   4   3   1       53.52       62.58     12.21 o
   5   3   1      137.81      190.73     21.70 o
   6   3   1      275.84      343.83     26.89 o
   7   3   1      130.09      279.20     25.12 o
   8   3   1      503.01      522.59     31.91 o
   9   3   1       52.27       40.22     23.29 o
  10   3   1       84.45       74.50     26.39 o
  11   3   1      137.62      169.41     31.23 o
  12   3   1        2.94      -11.26     31.79 o
  13   3   1       27.14      -21.93     46.33 o
 -13   4   1        2.07      -47.52     47.52 o
 -12   4   1      161.26       63.37     42.77 o
 -11   4   1        3.23       48.20     37.13 o
 -10   4   1      657.92      636.92     39.51 o
  -9   4   1       71.64       80.00     25.36 o
  -8   4   1      590.92      605.88     35.16 o
  -7   4   1      416.74      531.57     33.18 o
  -6   4   1      659.60      619.29     31.17 o
  -5   4   1     1404.53     1295.67     32.67 o
  -4   4   1     2059.31     2065.12     40.74 o
  -3   4   1     4486.23     4086.26     80.39 o
  -2   4   1     1517.27     1661.72     49.26 o
  -1   4   1     8264.88     8326.55    180.36 o
   0   4   1        1.07        6.29     11.25 o
   1   4   1     7725.01     7740.19    117.44 o
   2   4   1      295.36      441.19     21.29 o
   3   4   1     4559.44     4272.54     83.06 o
   4   4   1      778.18      818.07     23.41 o
   5   4   1     2092.00     1943.70     51.17 o
   6   4   1      928.14      854.97     40.05 o
   7   4   1      487.15      536.59     33.28 o
   8   4   1      526.65      616.75     35.53 o
   9   4   1       18.51       32.85     44.06 o
  10   4   1      323.02      299.84     34.33 o
  11   4   1        3.32       19.54     31.36 o
  12   4   1      108.64      156.98     39.11 o
 -12   5   1       57.10       47.17     47.29 o
 -11   5   1       37.29       38.68     41.15 o
 -10   5   1      289.36      329.89     98.23 o
  -9   5   1       62.48       34.06     27.42 o
  -8   5   1      332.53      440.10     67.00 o
  -7   5   1      111.56       95.18     30.09 o
  -6   5   1      314.31      373.42     36.43 o
  -5   5   1      490.77      495.13     37.48 o
  -4   5   1      709.78      731.40     30.75 o
  -3   5   1     1440.18     1413.48     41.04 o
  -2   5   1      889.66      788.77     36.77 o
  -1   5   1     3027.22     2966.21     84.64 o
   0   5   1        1.68       14.17     11.66 o
   1   5   1     3739.44     3518.31     61.44 o
   2   5   1      453.35      445.33     29.47 o
   3   5   1     2954.47     2710.89     60.56 o
   4   5   1      391.70      430.20     34.24 o
   5   5   1     1711.30     1706.89     61.87 o
   6   5   1      106.89      148.26     29.12 o
   7   5   1      458.70      540.50     34.98 o
   8   5   1       59.66       46.18     25.96 o
   9   5   1       30.59       23.65     27.75 o
  10   5   1       93.97      110.01     35.25 o
  11   5   1        2.36       -0.36     48.72 o
  12   5   1       44.75       58.45     56.64 o
 -11   6   1        0.72      -22.35     45.99 o
 -10   6   1        5.91       18.58     41.54 o
  -9   6   1        9.60        7.16     37.26 o
  -8   6   1       10.45      -36.90     36.90 o
  -7   6   1        2.92      -13.10     30.73 o
  -6   6   1        0.65      -20.41     31.16 o
  -5   6   1        4.78      -21.85     32.24 o
  -4   6   1       26.57       23.97     26.08 o
  -3   6   1      104.76       74.43     19.54 o
  -2   6   1      134.68      145.88     25.77 o
  -1   6   1      122.05      133.13     24.16 o
   0   6   1        7.21        9.80     14.36 o
   1   6   1       14.09       11.24     22.39 o
   2   6   1      165.52      203.03     18.60 o
   3   6   1       64.40      116.59     22.00 o
   4   6   1      127.83      118.74     29.46 o
   5   6   1        4.75       -7.48     26.47 o
   6   6   1        9.95      -17.64     30.42 o
   7   6   1       37.44       63.25     59.85 o
   8   6   1       10.09       17.97     34.56 o
   9   6   1       12.03       34.49     38.98 o
  10   6   1       18.69       63.99     36.05 o
  11   6   1        0.10       20.51     85.33 o
  -9   7   1       28.12      -23.62     63.34 o
  -8   7   1      271.25      425.92     65.57 o
  -7   7   1       99.60      136.15     40.09 o
  -6   7   1      365.81      479.01     46.16 o
  -5   7   1      372.63      461.95     43.97 o
  -4   7   1      323.72      316.24     39.64 o
  -3   7   1     1027.92     1015.19     74.13 o
  -2   7   1      291.86      276.35     23.64 o
  -1   7   1     1832.28     1677.50     50.02 o
   0   7   1        3.98       -8.70     19.23 o
   1   7   1     1944.08     1799.55     45.36 o
   2   7   1      356.01      441.52     41.45 o
   3   7   1     1191.89     1262.26     58.32 o
   4   7   1      316.62      304.42     29.64 o
   5   7   1      544.46      546.96     66.34 o
   6   7   1      152.81      126.49     38.36 o
   7   7   1      136.97      168.59     40.72 o
   8   7   1      169.70      161.87     44.45 o
   9   7   1       10.78      -52.82     70.92 o
  -8   8   1      201.17      271.69     52.02 o
  -7   8   1      106.78       68.94     45.16 o
  -6   8   1      222.77      277.77     46.70 o
  -5   8   1      424.83      330.54     42.60 o
  -4   8   1      203.89      172.86     29.15 o
  -3   8   1     1032.21      974.03     46.63 o
  -2   8   1       68.71      101.48     28.32 o
  -1   8   1      980.96      923.96     42.72 o
   0   8   1        0.34       -1.62     31.92 o
   1   8   1      545.04      679.51     50.57 o
   2   8   1       14.70       31.89     26.23 o
   3   8   1      529.39      520.17     38.06 o
   4   8   1       65.53       96.60     29.62 o
   5   8   1      375.08      286.93     33.70 o
   6   8   1      145.25      120.70     31.81 o
   7   8   1       85.81       42.43     42.34 o
  -5   9   1       12.59      -26.14     32.77 o
  -4   9   1        2.18        0.42     39.46 o
  -3   9   1       44.78       18.41     32.46 o
  -2   9   1        4.96        6.97     31.80 o
  -1   9   1       35.76       -2.07     62.63 o
   0   9   1        0.32       26.92     63.37 o
   1   9   1       13.26       -8.34     40.38 o
   2   9   1       23.18       85.43     42.06 o
   3   9   1       13.79       44.71     32.46 o
   4   9   1        7.94       11.03     32.12 o
   5   9   1       15.30       -7.14     33.50 o
 -14   0   2       52.40      130.66     75.34 o
 -13   0   2      311.86      342.18     68.83 o
 -12   0   2       26.21      -33.91     51.34 o
 -11   0   2     1140.46      999.64     53.15 o
 -10   0   2      135.75       97.62     28.23 o
  -9   0   2     1242.61     1327.57     52.08 o
  -8   0   2     1132.47     1130.55     46.62 o
  -7   0   2     2812.64     2567.88     85.92 o
  -6   0   2     4517.35     4424.74    103.28 o
  -5   0   2    11746.56    11683.89    247.71 o
  -4   0   2     6941.78     6863.64    148.20 o
  -3   0   2    13469.34    12973.59    269.93 o
  -2   0   2     2240.92     2680.76     59.72 o
  -1   0   2       98.37      101.02     10.47 o
   0   0   2    21623.11    21155.66    398.24 o
   1   0   2     3138.07     2966.98     52.91 o
   2   0   2    27833.87    24034.67    494.32 o
   3   0   2     1434.09     1358.92     36.36 o
   4   0   2     5013.95     4812.04    107.33 o
   5   0   2     3933.94     3646.06     86.45 o
   6   0   2     2655.08     2757.55     71.22 o
   7   0   2     3356.96     2855.63     76.54 o
   8   0   2     1815.03     1875.49     79.24 o
   9   0   2      867.54      900.58     44.12 o
  10   0   2      169.44      111.48     50.23 o
  11   0   2       71.33       48.91     49.75 o
  12   0   2       31.11       53.04     53.67 o
  13   0   2       34.57       94.10     64.85 o
  14   0   2       38.11      111.43     80.27 o
 -14   1   2       29.30       45.99     69.78 o
 -13   1   2       40.46       30.00     43.04 o
 -12   1   2       14.31       20.86     31.03 o
 -11   1   2      340.49      353.22     32.56 o
 -10   1   2       20.20        0.76     18.10 o
  -9   1   2     1228.03     1190.38     35.05 o
  -8   1   2      361.18      359.11     20.54 o
  -7   1   2     1239.32     1236.77     31.60 o
  -6   1   2     1708.84     1688.64     35.32 o
  -5   1   2     2095.97     2121.02     66.79 o
  -4   1   2     3983.20     3746.11     60.78 o
  -3   1   2     3799.08     3710.80     52.47 o
  -2   1   2     9949.05     9138.23    121.09 o
  -1   1   2     1701.27     1447.97     28.47 o
   0   1   2     5607.87     6304.79    107.82 o
   1   1   2     3258.43     3059.50     47.86 o
   2   1   2     1829.11     1875.71     32.14 o
   3   1   2      278.29      235.26     21.49 o
   4   1   2     3260.66     3408.16     56.01 o
   5   1   2      396.19      372.44     16.74 o
   6   1   2     1406.65     1316.54     30.42 o
   7   1   2     1032.31      905.04     27.41 o
   8   1   2      130.14      125.21     17.58 o
   9   1   2      232.88      214.21     25.29 o
  10   1   2        2.22      -17.01     23.46 o
  11   1   2       60.58       67.85     37.13 o
  12   1   2       18.57       24.79     40.16 o
  13   1   2       29.46       36.85     48.93 o
 -14   2   2        1.56       94.10     79.16 o
 -13   2   2       21.07       81.40     42.70 o
 -12   2   2        0.00       47.31     30.70 o
 -11   2   2        2.42       -7.34     26.05 o
 -10   2   2       17.10       15.64     23.07 o
  -9   2   2        8.68       24.34     20.33 o
  -8   2   2      179.73      206.62     20.14 o
  -7   2   2        3.73       11.40     13.26 o
  -6   2   2        6.78       -6.15     15.82 o
  -5   2   2      160.18      187.95     16.35 o
  -4   2   2      161.47      237.16     10.72 o
  -3   2   2     2023.02     1831.90     29.76 o
  -2   2   2     1064.71      983.95     24.56 o
  -1   2   2     7733.94     6792.47    179.65 o
   0   2   2     5285.29     5723.77     98.88 o
   1   2   2     2306.04     2250.64     37.66 o
   2   2   2     2253.29     2445.09     96.41 o
   3   2   2       60.42       55.32     11.61 o
   4   2   2     1073.31     1033.49     30.73 o
   5   2   2      182.23      207.02     12.70 o
   6   2   2      254.19      283.41     16.71 o
   7   2   2       52.65       30.42     18.38 o
   8   2   2      101.48      104.20     22.45 o
   9   2   2       18.93       42.69     26.66 o
  10   2   2      134.66      125.54     27.51 o
  11   2   2       16.04       -3.99     28.68 o
  12   2   2       27.65        5.71     40.37 o
  13   2   2        2.85       33.97     45.75 o
 -13   3   2       65.68      111.90     44.36 o
 -12   3   2        6.09       15.30     38.18 o
 -11   3   2      122.30      134.58     30.37 o
 -10   3   2       15.94       24.21     24.57 o
  -9   3   2      623.04      628.78     50.25 o
  -8   3   2      312.16      373.90     30.14 o
  -7   3   2     2084.14     1885.88     41.71 o
  -6   3   2      627.35      661.86     25.19 o
  -5   3   2     2537.00     2283.97     38.88 o
  -4   3   2     1842.05     1991.60     56.22 o
  -3   3   2     1023.90      880.05     22.25 o
  -2   3   2     8368.43     7920.73    242.27 o
  -1   3   2      625.23      689.62     31.79 o
   0   3   2    12558.21    13465.09    226.72 o
   1   3   2      393.29      360.21     15.32 o
   2   3   2     8275.76     8284.49    230.51 o
   3   3   2       10.23       19.94      9.12 o
   4   3   2     5607.89     5287.80     85.38 o
   5   3   2      193.45      219.19     31.16 o
   6   3   2     2048.95     1852.81     49.63 o
   7   3   2      323.82      330.09     26.25 o
   8   3   2      300.01      325.06     27.46 o
   9   3   2      249.64      282.58     29.23 o
  10   3   2       67.68      139.58     31.66 o
  11   3   2       82.67       82.17     29.99 o
  12   3   2       12.48      -32.22     32.22 o
  13   3   2       19.43       61.25     48.36 o
 -13   4   2       56.81       77.83     63.05 o
 -12   4   2       16.32      -39.29     39.29 o
 -11   4   2      108.49       42.97     57.78 o
 -10   4   2        6.01       10.59     32.81 o
  -9   4   2      167.66      130.88     26.91 o
  -8   4   2       56.83       52.33     22.45 o
  -7   4   2      764.94      761.81     35.10 o
  -6   4   2      541.85      582.80     29.85 o
  -5   4   2     1487.36     1306.06     37.97 o
  -4   4   2     1739.29     1757.59     37.22 o
  -3   4   2      245.28      328.85     22.94 o
  -2   4   2     2352.76     2329.79     62.37 o
  -1   4   2       29.04       32.24     17.80 o
   0   4   2     3312.70     3531.89     87.79 o
   1   4   2       13.77        9.60      8.51 o
   2   4   2     2657.97     2755.34     68.87 o
   3   4   2       23.57        7.96     17.90 o
   4   4   2      760.65      750.76     24.45 o
   5   4   2      254.04      237.17     22.98 o
   6   4   2      279.78      347.30     26.65 o
   7   4   2      491.11      523.78     32.54 o
   8   4   2       61.73       54.33     23.81 o
   9   4   2      231.17      235.72     29.88 o
  10   4   2        0.94      -27.39     27.42 o
  11   4   2        8.86      -31.24     31.24 o
  12   4   2        2.45       64.63     36.97 o
 -12   5   2        2.67      -44.94     44.94 o
 -11   5   2        3.09       17.68     40.92 o
 -10   5   2        9.02        9.40     36.87 o
  -9   5   2        1.47      -31.36     31.36 o
  -8   5   2       11.86       14.23     24.14 o
  -7   5   2       82.61       53.77     29.71 o
  -6   5   2       44.81       22.16     26.87 o
  -5   5   2      110.50      109.30     20.37 o
  -4   5   2       54.58       50.50     13.80 o
  -3   5   2       23.30        2.32     16.35 o
  -2   5   2       53.17       96.09     52.24 o
  -1   5   2       13.00      -11.86     21.11 o
   0   5   2       38.69       66.28     19.67 o
   1   5   2      207.37      269.26     15.30 o
   2   5   2      423.44      552.11     23.53 o
   3   5   2      301.00      308.02     25.34 o
   4   5   2       96.90      140.00     50.60 o
   5   5   2      183.18      199.21     31.37 o
   6   5   2      117.92      125.32     24.71 o
   7   5   2       49.96       55.63     24.36 o
   8   5   2      360.83      364.86     34.38 o
   9   5   2        2.47      -17.97     28.33 o
  10   5   2      170.30      153.83     33.34 o
  11   5   2        0.56       -7.66     34.98 o
 -11   6   2        2.49       -1.98     46.44 o
 -10   6   2       16.12       25.48     42.32 o
  -9   6   2       32.34       55.73     38.44 o
  -8   6   2       13.52        2.68     34.93 o
  -7   6   2      138.10      170.50     36.55 o
  -6   6   2      300.94      308.13     55.00 o
  -5   6   2      264.94      242.89     34.90 o
  -4   6   2      434.47      487.18     30.15 o
  -3   6   2      295.62      354.80     25.87 o
  -2   6   2      615.20      622.35     38.47 o
  -1   6   2      246.85      339.58     43.18 o
   0   6   2      902.48     1027.99     36.09 o
   1   6   2      571.85      578.28     23.11 o
   2   6   2      894.16      853.66     37.58 o
   3   6   2      629.68      614.66     37.72 o
   4   6   2      595.50      562.11     32.22 o
   5   6   2       76.25       62.18     44.88 o
   6   6   2      367.36      358.81     42.15 o
   7   6   2        9.40        6.64     51.10 o
   8   6   2      363.28      365.23     45.41 o
   9   6   2       11.44       53.36     39.02 o
  10   6   2      211.35      211.44     40.20 o
  -9   7   2        2.56       -9.01     41.68 o
  -8   7   2        4.31      -16.56     39.45 o
  -7   7   2       13.29       38.70     49.06 o
  -6   7   2        0.56      -17.13     36.77 o
  -5   7   2       14.63       38.23     32.52 o
  -4   7   2        3.08        7.69     30.02 o
  -3   7   2       54.02       50.94     42.07 o
  -2   7   2        5.50        8.50     32.00 o
  -1   7   2      235.26      226.79     24.39 o
   0   7   2      114.24       94.39     26.63 o
   1   7   2      135.06      102.29     50.23 o
   2   7   2      255.67      263.78     28.34 o
   3   7   2        7.32      -22.75     22.75 o
   4   7   2      165.34      211.81     28.09 o
   5   7   2       21.88       19.71     18.15 o
   6   7   2       76.88       64.63     27.19 o
   7   7   2       31.05       14.28     27.03 o
   8   7   2       63.11       36.72     61.67 o
   9   7   2        0.32      -63.05     63.05 o
  -8   8   2        4.61      -39.30     44.58 o
  -7   8   2       43.78       59.04     45.33 o
  -6   8   2       20.38      -24.75     47.34 o
  -5   8   2       40.00       97.42     40.60 o
  -4   8   2       93.71      136.01     55.69 o
  -3   8   2       26.89       83.17     24.33 o
  -2   8   2      182.29      132.06     29.66 o
  -1   8   2        7.45      -11.96     23.89 o
   0   8   2      140.77       85.02     35.89 o
   1   8   2        0.32      -14.14     32.22 o
   2   8   2      100.95       94.19     35.54 o
   3   8   2        1.86        2.06     26.31 o
   4   8   2      105.60       81.18     29.44 o
   5   8   2       15.91       16.68     29.13 o
   6   8   2       64.89       99.03     32.84 o
   7   8   2       18.94       52.22     32.01 o
  -5   9   2       74.97       35.12     34.01 o
  -4   9   2       12.04       -4.47     33.38 o
  -3   9   2      106.90      100.99     34.53 o
  -2   9   2       58.15       85.94     40.01 o
  -1   9   2       82.09      164.84     68.14 o
   0   9   2      281.49      308.49     79.90 o
   1   9   2       30.56       45.19     41.67 o
   2   9   2      364.87      495.05     78.44 o
   3   9   2        1.48        0.30     41.44 o
   4   9   2      149.18      162.97     37.21 o
 -14   1   3        0.49       -8.58     73.70 o
 -13   1   3        6.07      -56.69     60.67 o
 -12   1   3        2.13       11.18     27.79 o
 -11   1   3        0.80        5.35     25.18 o
 -10   1   3      198.59      230.64     23.67 o
  -9   1   3       81.68       62.46     17.18 o
  -8   1   3     1845.58     1683.67     39.21 o
  -7   1   3       57.96      145.78     28.10 o
  -6   1   3     1791.23     1641.59     34.85 o
  -5   1   3       90.06      105.19     19.05 o
  -4   1   3      140.79      138.47     10.41 o
  -3   1   3     2669.62     2600.70     45.56 o
  -2   1   3      283.91      447.63     30.75 o
  -1   1   3    12667.53    12707.13    214.21 o
   0   1   3     1133.63     1241.19     22.01 o
   1   1   3     7561.71     7435.62     98.92 o
   2   1   3      630.78      535.64     22.49 o
   3   1   3     5351.19     4840.84     76.10 o
   4   1   3      990.68     1032.82     33.24 o
   5   1   3     4858.10     4397.82     63.46 o
   6   1   3      621.16      641.47     22.13 o
   7   1   3     1896.35     1735.56     38.41 o
   8   1   3       49.65       45.35     19.96 o
   9   1   3      205.30      214.61     25.62 o
  10   1   3       37.18       39.78     30.05 o
  11   1   3       79.93       26.49     47.95 o
  12   1   3       70.03       86.80     41.97 o
  13   1   3       85.82       45.85     78.66 o
 -14   2   3        4.82      -24.21     74.29 o
 -13   2   3        3.49       60.27     70.50 o
 -12   2   3        7.41       34.53     35.30 o
 -11   2   3        0.13      -31.29     31.29 o
 -10   2   3       89.28       64.76     23.67 o
  -9   2   3        1.00       -3.86     16.57 o
  -8   2   3      148.42      164.86     18.16 o
  -7   2   3        9.16       27.95     13.72 o
  -6   2   3      753.01      721.46     23.68 o
  -5   2   3       97.36      151.88     11.01 o
  -4   2   3     2862.43     2772.24     42.80 o
  -3   2   3      193.92      249.98     11.09 o
  -2   2   3     5716.13     5507.51     97.91 o
  -1   2   3       50.61       49.66     11.49 o
   0   2   3     7326.10     7851.96    135.47 o
   1   2   3     2352.59     2136.08     32.88 o
   2   2   3     1402.08     1474.32     29.56 o
   3   2   3     3440.68     3151.11     63.21 o
   4   2   3      131.63      162.74     19.11 o
   5   2   3     2117.26     1900.12     46.24 o
   6   2   3      248.37      265.92     21.97 o
   7   2   3     1958.99     1814.54     79.66 o
   8   2   3       35.98       19.86     21.16 o
   9   2   3     1128.76     1043.11     44.32 o
  10   2   3       40.24       52.75     26.05 o
  11   2   3      265.94      242.15     62.05 o
  12   2   3       26.00       66.91     40.59 o
  13   2   3       64.92       66.25     62.42 o
 -13   3   3        3.99      -34.79     44.53 o
 -12   3   3       40.71       80.06     39.35 o
 -11   3   3        2.41       35.18     57.70 o
 -10   3   3       80.45       54.13     24.32 o
  -9   3   3       13.50       -0.90     21.56 o
  -8   3   3      140.47      201.53     19.27 o
  -7   3   3       52.68      115.58     16.38 o
  -6   3   3      774.14      727.80     22.18 o
  -5   3   3     1118.57      924.39     23.01 o
  -4   3   3      833.54      815.50     34.51 o
  -3   3   3     2796.90     2833.71     49.70 o
  -2   3   3      702.74     1402.60     40.47 o
  -1   3   3       12.43       42.96     13.20 o
   0   3   3     3264.59     3646.00    113.73 o
   1   3   3        6.26        6.81      8.87 o
   2   3   3      782.47     1036.02     32.98 o
   3   3   3      237.23      266.46     21.73 o
   4   3   3      876.46      872.25     30.30 o
   5   3   3       15.00       34.99     17.84 o
   6   3   3      868.86      865.11     35.73 o
   7   3   3      112.11      118.81     22.26 o
   8   3   3      303.26      311.89     28.01 o
   9   3   3       68.08       25.22     23.85 o
  10   3   3        9.52      -15.68     25.32 o
  11   3   3       48.99       13.30     29.64 o
  12   3   3        3.53      -31.94     31.94 o
  13   3   3       20.52      -48.11     48.11 o
 -13   4   3       15.40      -63.37     85.15 o
 -12   4   3      121.47       72.50     42.67 o
 -11   4   3       11.78        7.81     36.11 o
 -10   4   3      440.00      391.96     43.90 o
  -9   4   3       82.81       90.15     32.73 o
  -8   4   3      774.53      782.42     37.05 o
  -7   4   3      358.88      464.41     25.20 o
  -6   4   3      777.24      810.29     28.73 o
  -5   4   3     1801.58     1827.84     39.41 o
  -4   4   3     1698.61     1578.95     35.32 o
  -3   4   3     4568.22     4290.84     82.91 o
  -2   4   3     3130.90     3147.43     78.71 o
  -1   4   3     4796.86     4393.17    103.61 o
   0   4   3      607.31      657.42     30.72 o
   1   4   3     3283.10     3160.24     55.57 o
   2   4   3       55.24       80.41      9.64 o
   3   4   3     2764.66     2613.54     65.81 o
   4   4   3      350.29      412.75     25.75 o
   5   4   3     1734.39     1525.79     44.94 o
   6   4   3      729.33      735.53     51.48 o
   7   4   3      463.04      502.06     56.16 o
   8   4   3      352.15      421.86     32.34 o
   9   4   3       50.37       71.51     28.35 o
  10   4   3       68.23       93.38     30.56 o
  11   4   3        2.95        2.37     33.10 o
  12   4   3       31.47      -11.67     37.26 o
 -12   5   3       40.04      -16.48     44.04 o
 -11   5   3       17.98       -0.39     65.99 o
 -10   5   3      208.71      297.07     50.52 o
  -9   5   3       80.48      100.55     35.71 o
  -8   5   3      467.27      501.45     43.68 o
  -7   5   3       33.46       45.05     28.20 o
  -6   5   3      505.21      566.92     38.89 o
  -5   5   3      237.76      281.43     23.97 o
  -4   5   3      722.56      734.08     30.60 o
  -3   5   3     1454.50     1296.94     38.09 o
  -2   5   3     1631.58     1584.20     52.60 o
  -1   5   3     2132.52     2063.42     61.61 o
   0   5   3      931.28      948.52     39.82 o
   1   5   3     1835.71     1807.30     47.39 o
   2   5   3       46.56       46.79     14.26 o
   3   5   3     1750.97     1653.03     46.88 o
   4   5   3       47.13       52.82     19.32 o
   5   5   3     1115.24     1034.41     49.66 o
   6   5   3       63.47       66.99     23.35 o
   7   5   3      416.24      404.06     54.24 o
   8   5   3       24.32       15.85     25.90 o
   9   5   3       83.01       62.82     29.94 o
  10   5   3       30.39       33.36     31.88 o
  11   5   3       13.17       22.08     35.90 o
 -11   6   3        0.49      -34.22     45.30 o
 -10   6   3        8.45       21.49     55.69 o
  -9   6   3       26.64       -6.53     36.05 o
  -8   6   3        8.20       -9.15     64.11 o
  -7   6   3       34.25       72.29     31.81 o
  -6   6   3        2.86      -12.30     47.87 o
  -5   6   3        0.16      -26.79     26.79 o
  -4   6   3       60.95       59.02     20.81 o
  -3   6   3        7.61      -13.56     15.06 o
  -2   6   3        6.89       25.06     33.91 o
  -1   6   3      203.51      239.71     28.96 o
   0   6   3        6.89       17.64     15.98 o
   1   6   3       49.76       11.97     13.10 o
   2   6   3       54.98       58.30     19.70 o
   3   6   3        1.48      -19.40     19.40 o
   4   6   3      142.67      134.63     23.70 o
   5   6   3       30.41       33.64     21.37 o
   6   6   3       35.11       12.95     29.56 o
   7   6   3        0.05        1.27     47.37 o
   8   6   3        6.15      -44.53     53.81 o
   9   6   3       23.28       66.82     45.83 o
  10   6   3       13.33        0.11     36.40 o
  -9   7   3       34.58       27.59     43.27 o
  -8   7   3      196.95      262.69     46.46 o
  -7   7   3       98.83       60.26     37.85 o
  -6   7   3      370.75      410.00     48.38 o
  -5   7   3      315.36      328.57     53.38 o
  -4   7   3      371.85      325.83     40.12 o
  -3   7   3      900.26      752.32     38.58 o
  -2   7   3      167.46      145.50     30.68 o
  -1   7   3     1218.41     1194.83     41.69 o
   0   7   3       82.76       68.06     22.94 o
   1   7   3     1148.68     1039.54     52.11 o
   2   7   3        6.93      -21.27     21.27 o
   3   7   3      883.61      792.33     52.02 o
   4   7   3      188.04      222.43     29.34 o
   5   7   3      426.28      455.15     36.75 o
   6   7   3      125.33      159.39     30.57 o
   7   7   3       89.57      150.56     38.65 o
   8   7   3       59.53       47.00     30.12 o
   9   7   3        6.14      -20.93     31.62 o
  -8   8   3      200.93      217.40     71.95 o
  -7   8   3       51.98      106.49     44.63 o
  -6   8   3      304.02      264.21     46.20 o
  -5   8   3      324.67      337.40     47.30 o
  -4   8   3      235.42      254.79     66.23 o
  -3   8   3      741.64      765.48     50.73 o
  -2   8   3       83.43       90.44     26.60 o
  -1   8   3      847.94      864.57     55.43 o
   0   8   3        7.43       -9.95     31.72 o
   1   8   3      464.09      496.93     46.96 o
   2   8   3        2.14      -31.85     31.85 o
   3   8   3      319.12      312.28     34.49 o
   4   8   3       24.47       24.61     28.90 o
   5   8   3      282.60      291.24     41.11 o
   6   8   3       72.08       65.93     40.74 o
   7   8   3       65.58       14.91     32.45 o
  -5   9   3        8.20      -31.32     31.32 o
  -4   9   3        1.31        6.98     34.12 o
  -3   9   3       38.89       65.61     38.59 o
  -2   9   3        9.20        2.91     61.78 o
  -1   9   3       17.90       35.61     62.58 o
   0   9   3        1.06      -18.14     39.49 o
   1   9   3        0.01        8.00     77.04 o
   2   9   3        1.24       58.89     43.08 o
   3   9   3        0.11      -12.63     38.12 o
   4   9   3       18.08      -10.07     64.96 o
 -12   0   4       25.74       -0.34     33.70 o
 -11   0   4      994.16      938.72     51.79 o
 -10   0   4       86.80      108.11     29.06 o
  -9   0   4     1069.86     1156.35     49.37 o
  -8   0   4      782.06      766.27     44.48 o
  -7   0   4      782.77      650.64     33.66 o
  -6   0   4     3053.81     3054.07     76.32 o
  -5   0   4     3931.39     3383.88     80.51 o
  -4   0   4     9887.04     9089.34    193.41 o
  -3   0   4    13087.73    11712.14    348.38 o
  -2   0   4     8320.11     7488.52    205.96 o
  -1   0   4     7129.43     6275.68    155.99 o
   0   0   4     2245.95     2450.18     45.76 o
   1   0   4     2987.47     3522.32     63.77 o
   2   0   4    19718.54    19197.89    324.41 o
   3   0   4      428.96      486.55     13.69 o
   4   0   4     7902.66     7310.42    158.58 o
   5   0   4      772.62      826.74     43.55 o
   6   0   4      263.87      294.89     25.02 o
   7   0   4     1470.46     1260.51     46.86 o
   8   0   4      116.06      106.51     24.79 o
   9   0   4      632.07      640.70     64.32 o
  10   0   4      240.41      248.66     55.26 o
  11   0   4       71.43       93.09     51.55 o
  12   0   4        0.74      -23.15     57.65 o
  13   0   4        1.39       -4.66     67.56 o
 -13   1   4      168.25      244.00     45.15 o
 -12   1   4        0.86       -1.45     35.81 o
 -11   1   4      163.87      185.59     24.24 o
 -10   1   4       23.69       17.54     18.51 o
  -9   1   4      499.12      570.69     27.06 o
  -8   1   4       25.29       36.93     14.89 o
  -7   1   4     1140.66     1138.62     31.87 o
  -6   1   4      468.38      470.19     20.15 o
  -5   1   4      202.04      218.26     13.28 o
  -4   1   4     2742.78     2854.05     43.24 o
  -3   1   4       12.01       13.66      6.28 o
  -2   1   4     4886.06     4773.56     85.44 o
  -1   1   4     1305.88     1240.71     28.05 o
   0   1   4     6673.81     7429.28     99.55 o
   1   1   4      240.51      316.67      9.98 o
   2   1   4     6760.53     6315.61     77.87 o
   3   1   4        4.06        1.64      6.41 o
   4   1   4     2143.18     1764.55     33.20 o
   5   1   4      147.20      150.54     11.10 o
   6   1   4      120.53      119.55     10.69 o
   7   1   4      571.72      544.75     30.16 o
   8   1   4       14.84       -3.14     19.78 o
   9   1   4      200.69      197.44     26.45 o
  10   1   4       11.33      -11.21     31.72 o
  11   1   4        5.74        1.06     34.40 o
  12   1   4        5.91      -38.36     41.96 o
  13   1   4        0.19      -41.41     47.19 o
 -14   2   4        0.57        9.20     49.55 o
 -13   2   4        5.68      -40.46     40.46 o
 -12   2   4       11.90       15.90     34.28 o
 -11   2   4       95.47       66.07     33.77 o
 -10   2   4       26.56       59.84     23.21 o
  -9   2   4      106.34      103.27     18.45 o
  -8   2   4       15.82       28.34     15.52 o
  -7   2   4      170.95      232.68     17.60 o
  -6   2   4      164.91      216.81     15.74 o
  -5   2   4      471.67      404.74     24.47 o
  -4   2   4       34.95       93.97     13.55 o
  -3   2   4      577.38      615.63     18.65 o
  -2   2   4       14.26      129.56     23.73 o
  -1   2   4      584.86      667.84     20.97 o
   0   2   4     4119.54     3912.63     71.15 o
   1   2   4      451.21      402.07     14.00 o
   2   2   4     1625.19     2065.71     89.70 o
   3   2   4      369.10      387.94     16.51 o
   4   2   4      604.27      600.48     25.11 o
   5   2   4      309.60      394.04     22.47 o
   6   2   4      940.84      900.45     33.28 o
   7   2   4       78.36      192.65     22.24 o
   8   2   4      630.92      610.64     34.15 o
   9   2   4        0.37      -13.29     21.77 o
  10   2   4      195.54      192.38     29.10 o
  11   2   4       23.81       28.94     41.83 o
  12   2   4       29.77        1.45     40.24 o
  13   2   4       13.35       -7.72     46.87 o
 -13   3   4       78.50       33.60     73.20 o
 -12   3   4       19.83       52.62     38.96 o
 -11   3   4      201.53      253.22     40.27 o
 -10   3   4       55.50       31.62     30.40 o
  -9   3   4      530.40      548.54     41.47 o
  -8   3   4        9.02       -3.49     16.31 o
  -7   3   4     2201.14     1933.46     42.89 o
  -6   3   4      512.07      482.69     20.25 o
  -5   3   4     4348.04     3985.95     60.90 o
  -4   3   4     1554.13     1638.08     72.59 o
  -3   3   4     1778.04     1611.71     38.28 o
  -2   3   4     3334.10     3428.05     66.77 o
  -1   3   4      472.29      430.44     23.80 o
   0   3   4     7996.86     8934.40    155.96 o
   1   3   4      979.42      860.36     30.54 o
   2   3   4     4698.69     4608.30    107.64 o
   3   3   4      488.12      490.15     26.73 o
   4   3   4     2604.49     2253.09     53.38 o
   5   3   4        3.58        8.65     16.62 o
   6   3   4     1487.22     1438.67     44.73 o
   7   3   4       24.64       23.48     20.20 o
   8   3   4      544.55      624.38     35.04 o
   9   3   4       45.59       59.40     25.14 o
  10   3   4      127.74      204.80     31.58 o
  11   3   4       33.08       54.73     32.28 o
  12   3   4       33.11       59.63     44.15 o
 -13   4   4       28.62       25.37     48.23 o
 -12   4   4        0.49      -40.31     40.31 o
 -11   4   4      109.08       29.50     38.43 o
 -10   4   4       13.65       -2.55     32.99 o
  -9   4   4      188.79      170.83     35.12 o
  -8   4   4       15.30       23.23     31.82 o
  -7   4   4      625.17      651.95     28.96 o
  -6   4   4      557.40      556.34     29.71 o
  -5   4   4     2206.69     1962.20     41.81 o
  -4   4   4     1595.66     1522.87     48.02 o
  -3   4   4     1296.45     1176.59     34.13 o
  -2   4   4     1120.02     1174.86     33.51 o
  -1   4   4       68.88       91.18     18.47 o
   0   4   4      379.68      390.17     29.66 o
   1   4   4       56.25       93.44     12.58 o
   2   4   4      843.88      787.14     20.15 o
   3   4   4        1.25        1.08     10.49 o
   4   4   4      616.62      572.12     29.46 o
   5   4   4      117.32      124.57     21.61 o
   6   4   4       79.38      100.36     23.68 o
   7   4   4       98.30      100.45     24.23 o
   8   4   4       11.30        8.62     23.01 o
   9   4   4       19.48       11.43     26.36 o
  10   4   4        9.99       -3.88     29.28 o
  11   4   4        0.33        5.44     33.84 o
  12   4   4        0.25      -37.96     37.96 o
 -12   5   4        0.83      -19.39     45.17 o
 -11   5   4        7.05       48.25     41.55 o
 -10   5   4       21.46       15.87     36.93 o
  -9   5   4        1.97       -1.87     32.20 o
  -8   5   4       27.77       61.18     32.59 o
  -7   5   4        8.18       32.08     27.86 o
  -6   5   4       57.93       64.83     20.08 o
  -5   5   4      412.71      465.89     29.12 o
  -4   5   4       19.67       33.32     17.91 o
  -3   5   4     1255.70     1216.75     37.30 o
  -2   5   4       13.30       64.38     20.68 o
  -1   5   4      685.92      661.64     36.02 o
   0   5   4       62.85      134.33     25.93 o
   1   5   4      488.14      474.04     33.94 o
   2   5   4      526.12      536.14     33.14 o
   3   5   4      503.87      493.49     28.52 o
   4   5   4      570.12      643.85     33.02 o
   5   5   4      224.10      221.65     31.68 o
   6   5   4      267.67      328.29     36.56 o
   7   5   4       14.09       19.09     24.56 o
   8   5   4      209.20      223.94     32.42 o
   9   5   4        7.30      -19.12     28.06 o
  10   5   4      125.31      125.24     35.72 o
  11   5   4        1.24      -18.34     37.43 o
 -11   6   4        1.92       30.30     47.46 o
 -10   6   4       31.15       15.35     42.15 o
  -9   6   4       57.77       38.14     64.16 o
  -8   6   4       32.56       23.79     34.20 o
  -7   6   4      317.45      342.82     39.81 o
  -6   6   4        1.41       -7.47     28.23 o
  -5   6   4      818.33      776.82     37.14 o
  -4   6   4        4.14       -6.49     23.12 o
  -3   6   4     1576.23     1381.51     43.39 o
  -2   6   4       45.21       56.58     24.45 o
  -1   6   4     1287.07     1175.47     61.65 o
   0   6   4      703.49      750.47     34.31 o
   1   6   4      549.23      541.24     25.54 o
   2   6   4     1329.32     1334.56     43.92 o
   3   6   4      431.75      495.94     32.97 o
   4   6   4     1205.68     1248.19     45.51 o
   5   6   4      324.81      345.61     31.11 o
   6   6   4      943.92     1005.53     65.00 o
   7   6   4        9.16      -24.35     24.35 o
   8   6   4      472.27      549.48     53.12 o
   9   6   4        9.43       20.96     26.83 o
  10   6   4      157.03      128.56     30.80 o
  -9   7   4       10.42       34.77     44.55 o
  -8   7   4        1.66      -32.36     38.97 o
  -7   7   4       13.79      -28.41     35.60 o
  -6   7   4       19.25      -31.86     34.47 o
  -5   7   4       52.89       73.00     33.90 o
  -4   7   4       77.82       63.57     31.18 o
  -3   7   4      219.51      243.04     28.30 o
  -2   7   4        2.08       18.59     27.08 o
  -1   7   4      457.45      550.30     59.13 o
   0   7   4       88.87      167.79     31.35 o
   1   7   4      450.51      496.69     53.17 o
   2   7   4      130.60      137.40     33.34 o
   3   7   4      189.56      231.02     28.02 o
   4   7   4      135.91      156.59     28.11 o
   5   7   4       78.40       60.22     33.89 o
   6   7   4      145.17      154.23     46.64 o
   7   7   4       28.89        3.37     29.46 o
   8   7   4       98.96       53.91     49.40 o
   9   7   4        0.01       -3.68     34.85 o
  -7   8   4       71.57       66.75     41.37 o
  -6   8   4       16.42      -62.52     90.76 o
  -5   8   4       82.72       43.32     38.85 o
  -4   8   4       69.47       27.93     36.86 o
  -3   8   4       21.49       35.42     35.41 o
  -2   8   4      126.45      171.04     28.30 o
  -1   8   4        8.47       73.65     34.71 o
   0   8   4      112.21       99.51     44.03 o
   1   8   4        8.54       23.33     34.80 o
   2   8   4       81.69       28.23     35.64 o
   3   8   4        0.34      -33.34     33.34 o
   4   8   4       62.81       52.25     30.41 o
   5   8   4        8.84      -26.58     29.21 o
   6   8   4       44.30      -26.31     52.45 o
   7   8   4       12.95       17.36     34.19 o
  -4   9   4        7.82      -27.94     31.22 o
  -3   9   4      185.67      181.74     66.07 o
  -2   9   4       38.31       83.50     63.32 o
  -1   9   4      173.69       59.40     57.01 o
   0   9   4      128.79      174.78     73.07 o
   1   9   4      127.66       27.39     40.52 o
   2   9   4      225.82      233.23     46.37 o
   3   9   4       86.67       31.90     43.35 o
   4   9   4      154.92      238.94     63.37 o
 -13   1   5       12.54      -52.14     52.14 o
 -12   1   5        1.37      -43.69     43.69 o
 -11   1   5       30.08       17.80     40.69 o
 -10   1   5       15.55       29.66     19.17 o
  -9   1   5      100.44      152.68     19.28 o
  -8   1   5      658.38      672.00     26.82 o
  -7   1   5      220.70      278.41     18.03 o
  -6   1   5     3148.55     3137.71     56.05 o
  -5   1   5       42.27       56.75     23.42 o
  -4   1   5     5264.48     4750.65     67.63 o
  -3   1   5     1424.89     1666.16     39.23 o
  -2   1   5     7601.40     7223.12    126.69 o
  -1   1   5     4678.33     4474.57     81.10 o
   0   1   5    12174.99    12384.52    149.69 o
   1   1   5     2180.55     1928.93     27.86 o
   2   1   5     4659.23     4390.85     56.60 o
   3   1   5     1087.06      884.18     16.60 o
   4   1   5      254.57      267.07     14.09 o
   5   1   5     2920.53     2626.83     40.21 o
   6   1   5        1.99       -0.39     11.27 o
   7   1   5     2512.45     2495.09     68.02 o
   8   1   5        6.69        0.82     19.69 o
   9   1   5      530.05      581.92     44.39 o
  10   1   5        1.34      -39.74     39.74 o
  11   1   5       87.43       54.84     38.98 o
  12   1   5        6.87      -41.11     41.77 o
  13   1   5       78.84       89.20     55.66 o
 -13   2   5       20.41        0.48     39.26 o
 -12   2   5        8.70        4.49     38.20 o
 -11   2   5       42.09       49.86     32.36 o
 -10   2   5      161.29      171.94     25.64 o
  -9   2   5       54.76      101.94     22.06 o
  -8   2   5      363.03      366.70     21.99 o
  -7   2   5      125.90      136.39     15.75 o
  -6   2   5      810.79      761.31     46.05 o
  -5   2   5      452.85      511.59     17.50 o
  -4   2   5     6098.02     5493.45     77.98 o
  -3   2   5       17.87       36.68     10.84 o
  -2   2   5    13676.52    13629.44    232.89 o
  -1   2   5     1167.19     1246.07     30.74 o
   0   2   5     4541.45     5007.28     78.03 o
   1   2   5     1095.79     1102.92     23.75 o
   2   2   5     3276.17     3204.67     54.57 o
   3   2   5     2945.45     2929.34     52.13 o
   4   2   5     2035.91     1881.93     45.39 o
   5   2   5     3879.35     3547.81    116.83 o
   6   2   5      403.80      408.59     26.24 o
   7   2   5     2171.42     1937.39     52.31 o
   8   2   5       63.20       31.56     21.45 o
   9   2   5      757.56      639.72     36.22 o
  10   2   5        0.33      -24.72     24.72 o
  11   2   5      226.98      311.57     45.51 o
  12   2   5       27.07       37.39     43.36 o
  13   2   5       62.81      -23.92     69.81 o
 -13   3   5       10.01       11.32    114.39 o
 -12   3   5       18.56       10.06     42.86 o
 -11   3   5        9.37        9.43     32.48 o
 -10   3   5       18.97        9.28     30.89 o
  -9   3   5       27.22       55.29     22.45 o
  -8   3   5       48.79       70.29     20.62 o
  -7   3   5      268.12      315.79     19.92 o
  -6   3   5        7.98       16.09     11.80 o
  -5   3   5     1083.23     1037.82     25.26 o
  -4   3   5        1.20       -0.46     10.72 o
  -3   3   5     2773.53     2589.96     54.80 o
  -1   3   5      904.12      789.34     21.15 o
   0   3   5      534.86      696.80     22.52 o
   1   3   5        4.96       -4.19      9.70 o
   2   3   5      415.73      417.71     15.34 o
   3   3   5       82.17       97.46     15.52 o
   4   3   5      539.92      517.31     22.96 o
   5   3   5       67.08       40.69     14.86 o
   6   3   5      412.02      416.53     28.53 o
   7   3   5      553.05      564.25     33.28 o
   8   3   5      103.63      122.56     25.84 o
   9   3   5      242.64      230.24     57.20 o
  10   3   5       11.89       22.51     28.07 o
  11   3   5       45.98       16.36     30.90 o
  12   3   5        1.46       22.16     58.92 o
 -13   4   5       12.47        4.87     73.23 o
 -12   4   5      116.80       98.39     42.79 o
 -11   4   5        4.84      -11.51     38.15 o
 -10   4   5      397.99      433.63     44.77 o
  -9   4   5       47.19       23.71     31.54 o
  -8   4   5     1293.07     1219.66     48.06 o
  -7   4   5       79.13      103.74     21.73 o
  -6   4   5     1318.50     1244.87     40.30 o
  -5   4   5      543.57      584.34     25.93 o
  -4   4   5      268.04      278.23     17.77 o
  -3   4   5     1588.21     1514.75     62.49 o
  -2   4   5      321.11      362.11     21.35 o
  -1   4   5     2086.92     1929.55     55.74 o
   0   4   5      736.87      787.47     43.82 o
   1   4   5     2461.74     2400.16     52.49 o
   2   4   5        7.90       28.53     14.45 o
   3   4   5     2320.12     2263.98     54.47 o
   4   4   5       55.79       79.29     16.18 o
   5   4   5      924.61      916.77     37.10 o
   6   4   5        1.27       -4.83     16.85 o
   7   4   5      250.05      324.69     36.06 o
   8   4   5        1.33       -9.62     29.22 o
   9   4   5       48.87       65.14     48.69 o
  10   4   5       14.02      -17.98     38.74 o
  11   4   5        1.93      -46.58     57.44 o
  12   4   5       15.25      133.52     50.82 o
 -12   5   5       49.72      -22.54     46.34 o
 -11   5   5       13.01       62.39     43.55 o
 -10   5   5      144.91       79.12     37.11 o
  -9   5   5        8.20      -32.52     32.52 o
  -8   5   5      486.24      515.38     44.06 o
  -7   5   5       10.35        0.01     27.52 o
  -6   5   5      624.23      586.77     43.15 o
  -5   5   5       26.36       61.62     19.55 o
  -4   5   5      341.94      373.13     21.91 o
  -3   5   5      558.60      532.90     28.37 o
  -2   5   5      743.21      826.51     79.05 o
  -1   5   5     1419.31     1387.28     66.84 o
   0   5   5     1718.69     1972.38     49.10 o
   1   5   5     1166.87     1181.53     37.00 o
   2   5   5      676.40      684.48     45.88 o
   3   5   5      782.17      784.23     34.29 o
   4   5   5       86.04       80.32     20.96 o
   5   5   5      486.27      503.28     41.41 o
   6   5   5       14.38       11.63     18.97 o
   7   5   5      265.15      280.76     25.72 o
   8   5   5        6.28       -8.11     21.71 o
   9   5   5      115.79      100.13     43.91 o
  10   5   5        3.85      -11.54     26.29 o
  11   5   5       22.93       10.63     29.44 o
 -11   6   5        2.28      -46.41     46.41 o
 -10   6   5       13.92       41.17     41.32 o
  -9   6   5       32.28       51.59     46.60 o
  -8   6   5        8.37      -15.47     34.40 o
  -7   6   5       80.69       91.91     36.43 o
  -6   6   5        3.19      -21.26     29.47 o
  -5   6   5       52.74       26.18     26.39 o
  -4   6   5       20.18       58.20     20.35 o
  -3   6   5        2.54        5.89     18.23 o
  -2   6   5      109.53      200.10     22.62 o
  -1   6   5       49.72       46.33     19.62 o
   0   6   5       59.70       76.89     20.13 o
   1   6   5      110.01      119.79     28.13 o
   2   6   5       61.50       21.40     24.53 o
   3   6   5        1.59      -10.52     19.91 o
   4   6   5      152.04       98.48     24.15 o
   5   6   5        9.44      -12.65     22.32 o
   6   6   5       70.59       32.95     24.78 o
   7   6   5        0.77        9.21     26.91 o
   8   6   5        5.75      -28.46     28.46 o
   9   6   5        0.75        2.24     26.47 o
  10   6   5        3.36       15.38     30.44 o
  -9   7   5       10.69       45.43     45.30 o
  -8   7   5      187.69      157.61     44.59 o
  -7   7   5       84.97      100.69     37.85 o
  -6   7   5      186.32      107.25     38.04 o
  -5   7   5      226.92      285.74     39.69 o
  -4   7   5      285.08      272.11     60.18 o
  -3   7   5      491.10      489.78     40.35 o
  -2   7   5      253.44      301.05     27.76 o
  -1   7   5      814.57      868.36     39.94 o
   0   7   5       98.95       96.30     30.53 o
   1   7   5      737.18      701.25     48.03 o
   2   7   5       19.64      -13.11     28.64 o
   3   7   5      429.72      382.85     41.42 o
   4   7   5       24.39       11.12     24.57 o
   5   7   5      168.21      159.14     29.57 o
   6   7   5       48.39        1.31     27.56 o
   7   7   5       39.73       73.09     31.67 o
   8   7   5        5.80      -15.60     34.54 o
  -7   8   5        4.45      -40.86     55.55 o
  -6   8   5      285.97      310.15    108.80 o
  -5   8   5      123.78      185.06    101.41 o
  -4   8   5      199.38      192.73     41.13 o
  -3   8   5      216.76      196.91     43.20 o
  -2   8   5      102.80       60.09     43.66 o
  -1   8   5      236.14      225.40     56.16 o
   0   8   5       62.04       41.16     35.66 o
   1   8   5      322.68      325.82     43.13 o
   2   8   5        3.79      -18.89     33.52 o
   3   8   5      221.45      198.42     53.83 o
   4   8   5       19.71       58.06     39.13 o
   5   8   5       92.96       86.16     32.29 o
   6   8   5       19.90        4.25     31.10 o
  -4   9   5        0.07       -3.02     58.65 o
  -3   9   5        4.88       12.50     58.28 o
  -1   9   5        3.77       41.59     57.22 o
   0   9   5        5.00      -53.99     53.99 o
   1   9   5        0.12       15.07     41.25 o
   2   9   5        0.78       -4.42     40.35 o
   3   9   5        6.77      -23.89     89.52 o
 -12   0   6        5.04      -37.83     46.47 o
 -11   0   6      581.93      608.75     64.11 o
 -10   0   6       21.05       -0.26     34.78 o
  -9   0   6     2133.54     2135.48     68.21 o
  -8   0   6       91.28       86.59     22.02 o
  -7   0   6     3206.15     2828.57     75.39 o
  -6   0   6      822.36      770.07     33.15 o
  -5   0   6     2099.92     2009.60     53.96 o
  -4   0   6     1023.56     1189.72     80.88 o
  -3   0   6     2418.66     2417.05     48.04 o
  -2   0   6     2756.64     2444.58     61.42 o
  -1   0   6     1153.77     1048.08     25.92 o
   0   0   6     7071.37     7598.13    132.81 o
   1   0   6     2063.93     2235.16     49.51 o
   2   0   6     7714.35     7978.82    139.98 o
   3   0   6      699.90      678.35     22.84 o
   4   0   6     4327.97     3911.79     74.47 o
   5   0   6      692.67      677.32     28.62 o
   6   0   6      353.28      366.74     16.99 o
   7   0   6      596.37      608.05     36.08 o
   8   0   6        7.92      -26.76     36.98 o
   9   0   6       17.80       54.47     42.86 o
  10   0   6       58.07       57.38     46.52 o
  11   0   6       12.08      -29.62     51.77 o
  12   0   6       11.66      -58.60     58.60 o
  13   0   6        0.10       58.23     67.61 o
 -13   1   6       99.33       50.87     55.95 o
 -12   1   6        0.84       32.90     49.70 o
 -11   1   6      125.60      135.22     26.49 o
 -10   1   6        1.52       11.15     21.99 o
  -9   1   6      211.22      243.66     24.71 o
  -8   1   6       88.30       87.33     15.53 o
  -7   1   6     1367.88     1545.36     36.43 o
  -6   1   6      339.05      394.78     19.61 o
  -5   1   6     1812.20     1836.11     32.39 o
  -4   1   6     1265.39     1322.79     24.92 o
  -3   1   6       14.72       20.34     10.71 o
  -2   1   6      897.95     1091.36     28.76 o
  -1   1   6       56.43       46.66      6.81 o
   0   1   6      990.78     1021.44     18.51 o
   1   1   6      116.57      119.75      7.87 o
   2   1   6      779.32     1063.84     30.53 o
   3   1   6     1188.86     1074.27     19.66 o
   4   1   6       91.16      108.84      8.66 o
   5   1   6      138.10      144.83     10.07 o
   6   1   6        3.59       -7.24     13.23 o
   7   1   6       23.32       27.41     15.21 o
   8   1   6        2.54       22.90     28.47 o
   9   1   6        0.12      -28.83     28.83 o
  10   1   6        1.66       -6.44     34.32 o
  11   1   6        0.56      -34.89     38.66 o
  12   1   6        1.28        0.06     42.31 o
  13   1   6       11.12      -55.87     55.87 o
 -13   2   6        0.20       37.41     58.65 o
 -12   2   6       20.75       -3.67     37.30 o
 -11   2   6       94.40       70.87     34.26 o
 -10   2   6        6.58      -22.07     22.07 o
  -9   2   6      188.87      150.07     23.18 o
  -8   2   6       13.70       10.59     17.95 o
  -7   2   6      178.67      235.41     17.80 o
  -6   2   6        9.00        5.25     10.76 o
  -5   2   6      803.08      757.65     27.46 o
  -4   2   6        0.85       10.77     16.11 o
  -3   2   6     2652.64     2467.05     66.77 o
  -2   2   6      544.29      719.04     23.95 o
  -1   2   6     1804.58     1817.08     33.68 o
   0   2   6       49.84      112.48      9.62 o
   1   2   6      539.63      470.07     14.74 o
   2   2   6     1412.03     1658.96     42.88 o
   3   2   6      759.25      706.27     22.65 o
   4   2   6      913.56      824.95     41.52 o
   5   2   6      285.08      344.89     19.69 o
   6   2   6      648.75      677.57     32.05 o
   7   2   6       11.94       59.64     17.20 o
   8   2   6      516.51      532.71     41.40 o
   9   2   6        5.20       24.57     30.66 o
  10   2   6      190.68      155.18     38.07 o
  11   2   6       12.67      -16.80     42.60 o
  12   2   6       29.71      -31.05     43.20 o
 -13   3   6       56.89       52.82     49.49 o
 -12   3   6       15.16       73.81     38.55 o
 -11   3   6      185.67      190.98     39.30 o
 -10   3   6       55.22       29.54     32.56 o
  -9   3   6      253.66      344.24     28.74 o
  -8   3   6        7.41       11.66     19.07 o
  -7   3   6      676.28      662.24     27.12 o
  -6   3   6      260.95      309.47     19.72 o
  -5   3   6     2884.98     2682.23     52.03 o
  -4   3   6      553.46      650.28     42.77 o
  -3   3   6     5149.03     4752.64     90.59 o
  -2   3   6      372.73      348.61     19.84 o
  -1   3   6     3301.85     3117.21     53.65 o
   0   3   6     1779.61     1716.81     34.00 o
   1   3   6     2888.92     2786.99     55.91 o
   2   3   6     2897.96     2795.43     49.65 o
   3   3   6     1683.68     1614.67     36.61 o
   4   3   6     1475.13     1442.95     35.42 o
   5   3   6       92.72       99.55     16.63 o
   6   3   6      761.58      826.37     30.74 o
   7   3   6       65.13      114.23     21.52 o
   8   3   6      447.42      498.58     32.34 o
   9   3   6       64.25       11.43     21.94 o
  10   3   6      128.02       86.14     25.02 o
  11   3   6        4.13       55.12     41.71 o
  12   3   6       21.02       30.06     47.03 o
 -12   4   6       13.51        1.82     41.97 o
 -11   4   6       61.34       78.16     41.39 o
 -10   4   6        0.67      -32.31     32.31 o
  -9   4   6      193.34      206.85     59.40 o
  -8   4   6        3.07       32.90     21.38 o
  -7   4   6      117.24      162.56     23.49 o
  -6   4   6      138.46      141.68     18.94 o
  -5   4   6       92.61       96.29     15.91 o
  -4   4   6      316.74      376.81     20.40 o
  -3   4   6      587.26      538.09     31.62 o
  -2   4   6      294.07      364.57     21.67 o
  -1   4   6      389.68      392.77     25.63 o
   0   4   6      341.78      371.86     24.14 o
   1   4   6       41.72       40.83     13.75 o
   2   4   6      653.21      654.02     35.00 o
   3   4   6      102.19      122.53     18.22 o
   4   4   6      494.33      520.49     26.12 o
   5   4   6       40.59       48.11     17.78 o
   6   4   6       44.23       28.43     22.60 o
   7   4   6        3.73       10.20     19.21 o
   8   4   6       12.23       -5.12     31.64 o
   9   4   6       12.60       -5.48     22.30 o
  10   4   6       12.59      -10.22     32.81 o
  11   4   6        0.08       -9.17     10.44 o
 -12   5   6        9.53      -36.88     46.91 o
 -11   5   6        4.25       22.80     70.63 o
 -10   5   6      103.38      130.77     48.11 o
  -9   5   6        1.37      -19.86     34.57 o
  -8   5   6      194.17      194.21     36.56 o
  -7   5   6       36.36       42.41     23.15 o
  -6   5   6      142.09      126.50     34.03 o
  -5   5   6      432.90      449.52     24.11 o
  -4   5   6        4.49       -3.66     15.21 o
  -3   5   6     1513.57     1440.49     42.18 o
  -2   5   6      250.71      340.96     23.97 o
  -1   5   6     1301.08     1392.92     35.01 o
   0   5   6      311.00      444.28     25.38 o
   1   5   6      684.94      691.56     38.36 o
   2   5   6      284.95      352.34     31.45 o
   3   5   6      750.98      733.96     34.77 o
   4   5   6      727.92      708.22     33.96 o
   5   5   6      250.96      281.69     27.33 o
   6   5   6      584.54      605.89     31.87 o
   7   5   6        0.07        2.86     21.46 o
   8   5   6      154.96      205.27     26.80 o
   9   5   6       10.64       33.33     26.08 o
  10   5   6       92.10      100.94     30.13 o
  11   5   6        4.06      -22.31     32.19 o
 -11   6   6        5.98       64.92     48.82 o
 -10   6   6       63.69       17.66     53.41 o
  -9   6   6       42.45       21.45     38.38 o
  -8   6   6      208.45      191.81     41.17 o
  -7   6   6      346.39      285.61     74.47 o
  -6   6   6      174.51      158.50     26.54 o
  -5   6   6     1394.17     1253.35     44.49 o
  -4   6   6        1.78       10.60     17.65 o
  -3   6   6     2012.95     1845.06     51.46 o
  -2   6   6       84.72       66.61     20.07 o
  -1   6   6     1653.74     1567.58     40.80 o
   0   6   6      222.09      366.62     33.98 o
   1   6   6     1336.10     1148.67     49.67 o
   2   6   6      774.38      734.57     44.81 o
   3   6   6      861.75      792.02     58.92 o
   4   6   6     1122.20     1025.37     42.48 o
   5   6   6      368.71      438.80     46.90 o
   6   6   6      760.13      686.39     42.35 o
   7   6   6       31.30       -0.70     28.06 o
   8   6   6      305.73      343.20     36.85 o
   9   6   6        6.07      -28.98     28.98 o
  10   6   6      122.66      109.50     34.10 o
  -9   7   6        7.79       15.57     45.78 o
  -8   7   6       15.82      -25.41     38.55 o
  -7   7   6       31.95        0.71     50.73 o
  -6   7   6       23.21      -32.47     32.47 o
  -5   7   6      182.68      128.06     36.90 o
  -4   7   6       31.07       -2.37     24.28 o
  -3   7   6      400.20      438.14     34.76 o
  -2   7   6        0.92       18.51     26.40 o
  -1   7   6      353.11      393.29     40.48 o
   0   7   6       39.05       82.43     31.46 o
   1   7   6      339.67      400.96     39.71 o
   2   7   6       26.96       39.03     29.67 o
   3   7   6      312.49      376.24     42.79 o
   4   7   6       41.24       29.40     33.81 o
   5   7   6      123.76      107.63     29.82 o
   6   7   6       82.90       33.29     29.33 o
   7   7   6       33.02      -12.25     29.86 o
   8   7   6       71.44       51.68     33.73 o
  -7   8   6       36.57       -5.64     42.27 o
  -6   8   6        7.79       14.37     40.94 o
  -5   8   6       72.83       52.44     39.09 o
  -4   8   6       15.20       -4.29     35.45 o
  -3   8   6       33.95       75.03     36.40 o
  -2   8   6       40.72      -11.34     46.73 o
  -1   8   6       21.04      -28.49     40.22 o
   0   8   6       98.51      143.01     57.06 o
   1   8   6       40.28       15.07     34.40 o
   2   8   6      128.74      125.77     38.50 o
   3   8   6       18.82      -27.78     36.58 o
   4   8   6       75.73       89.93     42.24 o
   5   8   6        0.05       32.13     38.85 o
   6   8   6       29.21       41.35     40.74 o
  -4   9   6        0.18      -16.58     61.57 o
  -3   9   6      249.20      265.67     69.46 o
  -1   9   6      265.21      203.52     63.00 o
   0   9   6       56.45       -7.43     80.70 o
   1   9   6      145.15      140.83     63.00 o
   2   9   6      119.75      214.27     68.14 o
   3   9   6       93.31       28.25     44.45 o
 -14   1   7        3.45      101.84     64.91 o
 -13   1   7       40.47       83.72     58.02 o
 -12   1   7        6.33      -10.56     33.11 o
 -11   1   7       95.36       99.02     37.22 o
 -10   1   7       24.91       11.31     22.86 o
  -9   1   7      171.46      168.21     23.64 o
  -8   1   7      356.30      404.18     26.76 o
  -7   1   7      495.53      482.37     23.19 o
  -6   1   7     2549.88     2427.78     46.32 o
  -5   1   7      449.88      551.63     19.10 o
  -4   1   7     5053.68     4593.93     75.34 o
  -3   1   7      186.60      217.18     16.44 o
  -2   1   7     3218.02     2881.67     57.82 o
  -1   1   7      514.51      420.06     13.67 o
   0   1   7     6694.64     6981.43    108.68 o
   1   1   7      945.93      908.34     21.10 o
   2   1   7     9794.79     9275.54    135.61 o
   3   1   7     2156.45     2107.21     32.13 o
   4   1   7     1963.25     1962.92     45.09 o
   5   1   7     2080.23     1973.39     32.92 o
   6   1   7       14.37       19.87     14.23 o
   7   1   7     1462.93     1364.88     37.36 o
   8   1   7        6.52       -5.89     28.91 o
   9   1   7      506.75      585.50     48.00 o
  10   1   7        0.11       -4.75     34.98 o
  11   1   7       65.99       47.99     40.80 o
  12   1   7        4.29       31.15     44.84 o
 -13   2   7       77.62       53.14     61.73 o
 -12   2   7        2.61       14.52     47.21 o
 -11   2   7      125.66       77.52     27.54 o
 -10   2   7       78.06       77.59     23.67 o
  -9   2   7      553.38      608.62     34.02 o
  -8   2   7      902.02      842.51     39.71 o
  -7   2   7     1380.46     1338.13     40.67 o
  -6   2   7     1693.65     1630.76     37.82 o
  -5   2   7      840.05      932.49     34.11 o
  -4   2   7     2015.21     1923.45     39.06 o
  -3   2   7       32.75       46.89     12.88 o
  -2   2   7     5578.10     5428.76    100.42 o
  -1   2   7     1440.02     1499.01     30.01 o
   0   2   7     6445.52     6318.79     98.18 o
   1   2   7     1587.71     1429.48     26.93 o
   2   2   7     4449.87     4113.14     60.82 o
   3   2   7     2548.22     2275.65     43.74 o
   4   2   7     2815.89     2632.04     44.06 o
   5   2   7     2475.87     2229.11     46.41 o
   6   2   7      615.96      617.52     26.68 o
   7   2   7     1247.58     1129.57     34.47 o
   8   2   7       70.08       71.18     28.54 o
   9   2   7      427.11      486.64     45.73 o
  10   2   7        0.41       18.16     35.37 o
  11   2   7      182.74      168.31     43.45 o
  12   2   7       39.49       52.37     59.50 o
 -13   3   7       41.55       27.55     59.82 o
 -12   3   7       22.33      -29.19     39.89 o
 -11   3   7       85.74       24.71     35.09 o
 -10   3   7       21.46       21.84     24.58 o
  -9   3   7       89.77       77.88     23.82 o
  -8   3   7       48.74       74.02     21.10 o
  -7   3   7      310.98      323.53     21.57 o
  -6   3   7       52.48       82.82     15.56 o
  -5   3   7      235.15      273.72     24.43 o
  -4   3   7      742.53      761.92     29.77 o
  -3   3   7       19.70       15.21     14.12 o
  -2   3   7      697.09      830.61     54.53 o
  -1   3   7      267.63      274.99     14.51 o
   0   3   7      772.82      702.74     21.39 o
   1   3   7      138.20      137.45     14.75 o
   2   3   7     1334.25     1151.53     39.69 o
   3   3   7        0.13      -14.65     14.65 o
   4   3   7      406.87      430.92     22.14 o
   5   3   7        0.16      -15.18     15.18 o
   6   3   7       28.05       30.14     17.38 o
   7   3   7       44.55       49.07     18.84 o
   8   3   7       14.16      -10.82     20.76 o
   9   3   7      199.94      191.25     25.94 o
  10   3   7        0.70        3.70     29.77 o
  11   3   7      100.14       37.44     43.88 o
  12   3   7       17.22        5.56     48.09 o
 -12   4   7       46.13       62.15     44.65 o
 -11   4   7        3.49       -6.58     39.06 o
 -10   4   7      193.66      186.62     38.16 o
  -9   4   7       54.26       51.96     60.72 o
  -8   4   7      571.41      577.58     34.74 o
  -7   4   7      115.64      137.09     55.83 o
  -6   4   7     1000.17      930.04     31.54 o
  -5   4   7       45.09       20.81     15.19 o
  -4   4   7      730.00      712.50     30.81 o
  -3   4   7      215.99      213.68     20.49 o
  -2   4   7      624.13      666.94     29.14 o
  -1   4   7      804.88      782.18     24.75 o
   0   4   7     1033.36     1091.92     28.75 o
   1   4   7      743.64      750.70     32.11 o
   2   4   7      190.19      188.47     31.69 o
   3   4   7      332.55      347.58     25.29 o
   4   4   7       14.62        1.23     15.84 o
   5   4   7      193.63      217.41     23.89 o
   6   4   7       18.44       27.89     18.77 o
   7   4   7      151.20      176.13     24.52 o
   8   4   7       48.34       23.63     22.47 o
   9   4   7       53.43       79.77     25.80 o
  10   4   7        2.54       33.43     34.01 o
  11   4   7        2.88      -12.55     43.43 o
 -12   5   7       19.75       72.01     77.09 o
 -11   5   7       41.33      -20.32     42.53 o
 -10   5   7       54.62       25.42     38.52 o
  -9   5   7        2.20      -31.58     34.92 o
  -8   5   7      222.31      206.66     38.34 o
  -7   5   7       28.87       21.25     23.01 o
  -6   5   7      728.87      729.60     60.82 o
  -5   5   7        4.51        4.26     16.06 o
  -4   5   7      960.51      942.51     36.07 o
  -3   5   7       15.65       -6.12     32.34 o
  -2   5   7     1020.61      943.26     29.56 o
  -1   5   7      217.99      231.94     19.06 o
   0   5   7     1273.23     1298.16     33.86 o
   1   5   7      435.95      478.77     52.91 o
   2   5   7      607.24      565.15     39.07 o
   3   5   7      124.80      106.45     25.00 o
   4   5   7      104.45      102.87     23.28 o
   5   5   7      137.81      149.37     22.14 o
   6   5   7       34.61       27.61     20.74 o
   7   5   7      225.56      215.52     26.14 o
   8   5   7       49.01       50.32     24.88 o
   9   5   7      137.16       95.29     44.20 o
  10   5   7       16.68       10.32     30.10 o
 -10   6   7        8.71      -40.20     40.20 o
  -9   6   7       19.49       45.59     40.31 o
  -8   6   7        1.07      -34.70     34.70 o
  -7   6   7       82.75       84.24     42.23 o
  -6   6   7        0.26       -3.34     22.69 o
  -5   6   7      151.65      159.16     25.72 o
  -4   6   7        0.20       -2.93     20.03 o
  -3   6   7      158.84      195.48     24.44 o
  -2   6   7       27.33       70.13     20.63 o
  -1   6   7       85.87       69.40     18.34 o
   0   6   7      123.63      187.05     30.37 o
   1   6   7       66.27       80.71     27.00 o
   2   6   7       82.87       79.94     28.75 o
   3   6   7        0.86       46.09     53.04 o
   4   6   7       65.44       62.13     48.67 o
   5   6   7       47.30       47.69     31.57 o
   6   6   7       32.80       14.19     26.15 o
   7   6   7       12.95       39.04     37.69 o
   8   6   7        2.31      -16.49     35.62 o
   9   6   7        0.07      -27.58     28.75 o
  -9   7   7        3.79      -42.83     43.80 o
  -8   7   7      185.13      159.07     46.18 o
  -7   7   7       32.28        1.13     38.26 o
  -6   7   7      136.73      158.11     38.59 o
  -5   7   7       96.42       30.80     27.10 o
  -4   7   7      141.35      165.73     28.96 o
  -3   7   7      137.76      152.21     75.60 o
  -2   7   7      297.61      336.89     43.21 o
  -1   7   7      274.17      416.51     49.86 o
   0   7   7      108.58       50.79     26.06 o
   1   7   7      274.52      333.86     52.19 o
   2   7   7        3.25      -28.93     28.93 o
   3   7   7       91.60      131.31     36.70 o
   4   7   7        1.09      -19.52     32.60 o
   5   7   7       39.78       34.77     35.27 o
   6   7   7        0.43      -18.93     36.32 o
   7   7   7       37.72       39.90     32.66 o
   8   7   7        1.36      -31.82     31.82 o
  -7   8   7        0.81        3.15     43.43 o
  -6   8   7       89.82       -6.55     43.05 o
  -5   8   7        8.78      -27.06     39.01 o
  -4   8   7       84.15       54.81     38.48 o
  -3   8   7       51.37       69.30     49.33 o
  -2   8   7       74.74       46.68     34.11 o
  -1   8   7       41.35      -32.34     32.34 o
   0   8   7       86.77       54.91     62.50 o
   1   8   7       38.93       23.15     51.71 o
   2   8   7       70.83       40.05     67.37 o
   3   8   7       37.60        3.54     36.77 o
   4   8   7       23.88      -15.12     62.31 o
   5   8   7       13.01      -15.03     41.41 o
   6   8   7        4.40      -17.83     43.70 o
  -3   9   7        4.60       62.84     67.29 o
  -2   9   7       14.04      -43.71     60.30 o
  -1   9   7        6.61       34.33     63.32 o
   0   9   7       22.45       67.44     55.55 o
   1   9   7        5.57      -43.02     43.02 o
   2   9   7        4.68      -63.48     63.48 o
 -13   0   8       53.52       77.73     58.39 o
 -12   0   8        4.54      -19.71     44.40 o
 -11   0   8      341.50      350.66     53.67 o
 -10   0   8       15.42        3.92     41.12 o
  -9   0   8      623.09      635.87     57.59 o
  -8   0   8        7.76      -20.82     31.00 o
  -7   0   8      575.77      584.18     33.66 o
  -6   0   8      367.26      399.94     27.33 o
  -5   0   8      466.47      481.95     27.08 o
  -4   0   8      174.89      261.38     32.11 o
  -3   0   8     1520.89     1393.50     32.93 o
  -2   0   8      144.34      175.22     19.07 o
  -1   0   8     4774.97     4715.57     87.30 o
   0   0   8     2655.41     2649.31     56.94 o
   1   0   8      749.58      604.68     27.22 o
   2   0   8       48.71       17.07     13.80 o
   3   0   8       25.98       22.51     13.41 o
   4   0   8       14.93       40.54     13.50 o
   5   0   8      397.29      471.53     42.91 o
   6   0   8      127.79      190.98     25.60 o
   7   0   8      353.65      436.44     55.16 o
   8   0   8       38.89      -29.35     40.90 o
   9   0   8       24.73       40.59     45.46 o
  10   0   8       12.25      -21.25     51.55 o
  11   0   8        1.20       17.59     60.19 o
  12   0   8       35.32       51.93     64.75 o
 -13   1   8       22.15       40.69     55.32 o
 -12   1   8        0.29      -33.07     33.07 o
 -11   1   8      135.59      128.72     34.47 o
 -10   1   8        0.54      -24.40     27.03 o
  -9   1   8       61.22      101.20     22.37 o
  -8   1   8      341.90      388.28     26.80 o
  -7   1   8        2.83      191.51     27.89 o
  -6   1   8      603.26      592.61     27.57 o
  -5   1   8      231.33      289.92     21.60 o
  -4   1   8       57.55       86.81     12.33 o
  -3   1   8      770.97      796.14     30.84 o
  -1   1   8       76.03      113.82      9.07 o
   0   1   8        2.30        2.75      7.05 o
   1   1   8      393.95      345.91     13.34 o
   2   1   8      214.66      396.02     24.84 o
   3   1   8      309.79      283.44     12.04 o
   4   1   8       60.37       63.45      9.80 o
   5   1   8       27.41       13.91     12.22 o
   6   1   8       23.54       42.79     16.00 o
   7   1   8       14.38       54.46     20.29 o
   8   1   8       14.78       33.03     52.91 o
   9   1   8        4.36      -13.34     32.66 o
  10   1   8        0.73      -35.12     46.68 o
  11   1   8        7.11       -7.03     38.65 o
  12   1   8        1.32      -35.77     54.07 o
 -13   2   8        0.97      -34.55     57.49 o
 -12   2   8       54.57       32.06     53.67 o
 -11   2   8        8.81       39.17     31.70 o
 -10   2   8      117.26      107.89     36.06 o
  -9   2   8      105.31       94.57     23.67 o
  -8   2   8      323.58      376.87     27.77 o
  -7   2   8      196.01      327.68     24.43 o
  -6   2   8      276.14      324.85     20.37 o
  -5   2   8      634.60      628.70     24.05 o
  -4   2   8      114.39      144.62     14.70 o
  -3   2   8     2420.93     2048.10     47.40 o
  -2   2   8     1003.26     1299.67     35.82 o
  -1   2   8     2944.44     2530.88     45.05 o
   0   2   8      800.95      828.80     21.93 o
   1   2   8     1106.48      983.79     23.09 o
   2   2   8     1299.57     1349.84     24.41 o
   3   2   8      354.65      383.47     17.48 o
   4   2   8      578.68      581.45     20.46 o
   5   2   8      136.22      208.37     38.62 o
   6   2   8       16.95       25.70     16.27 o
   7   2   8       58.57       89.90     23.41 o
   8   2   8       20.65       13.54     19.80 o
   9   2   8        6.21      -23.79     33.57 o
  10   2   8      123.29      135.48     43.92 o
  11   2   8        4.52       16.52     40.25 o
  12   2   8       53.87       22.99     64.06 o
 -13   3   8       13.63      -55.95     55.95 o
 -12   3   8       12.31      -56.43     56.43 o
 -11   3   8       84.79       90.34     35.99 o
 -10   3   8       76.87       42.92     26.29 o
  -9   3   8      257.93      293.63     28.32 o
  -8   3   8      158.62      195.89     24.87 o
  -7   3   8      537.05      603.50     28.07 o
  -6   3   8       38.66       34.94     15.86 o
  -5   3   8     1797.79     1648.99     38.63 o
  -4   3   8       19.64       22.19     15.21 o
  -3   3   8     4425.69     4028.82     68.06 o
  -2   3   8       48.60       86.80     11.30 o
  -1   3   8     2454.71     2324.43     44.00 o
   0   3   8       99.57      130.79     13.03 o
   1   3   8      841.61      889.68     24.89 o
   2   3   8     1144.69     1119.98     25.30 o
   3   3   8      845.43      794.91     32.35 o
   4   3   8     1333.81     1296.10     41.03 o
   5   3   8      596.57      544.66     31.52 o
   6   3   8      462.83      513.42     27.11 o
   7   3   8      103.89       93.98     21.60 o
   8   3   8      128.97      169.51     50.42 o
   9   3   8        6.96      -22.20     22.20 o
  10   3   8       62.70      -37.86     37.86 o
  11   3   8        5.11       23.84     44.81 o
 -12   4   8        7.81       11.25     43.79 o
 -11   4   8       14.79       21.91     41.62 o
 -10   4   8       11.55       47.23     36.18 o
  -9   4   8       90.01       90.50     26.21 o
  -8   4   8       23.37       29.89     23.18 o
  -7   4   8      134.60      135.58     28.08 o
  -6   4   8       28.25       19.72     16.63 o
  -5   4   8       29.30       -4.38     15.13 o
  -4   4   8       18.24        1.49     24.11 o
  -3   4   8       89.93       75.42     17.64 o
  -2   4   8       19.21       36.14     17.00 o
  -1   4   8      274.09      306.86     22.55 o
   0   4   8       10.76      -10.35     11.98 o
   1   4   8       19.58       28.00     13.04 o
   2   4   8        3.08       15.73     20.35 o
   3   4   8        3.90       -1.24     18.62 o
   4   4   8       26.69        9.70     21.89 o
   5   4   8      129.36      112.70     24.00 o
   6   4   8       26.82       22.75     19.21 o
   7   4   8       60.29       69.34     21.70 o
   8   4   8        3.37        3.58     22.88 o
   9   4   8        1.93       11.09     24.94 o
  10   4   8       15.11      -26.56     26.56 o
  11   4   8        9.34      -34.20     47.75 o
 -11   5   8        2.22      -44.03     44.03 o
 -10   5   8       51.53       80.89     39.99 o
  -9   5   8       38.32       54.32     35.62 o
  -8   5   8      231.83      300.69     31.94 o
  -7   5   8      328.71      301.17     29.03 o
  -6   5   8      122.56      134.47     23.85 o
  -5   5   8      602.26      595.35     27.65 o
  -4   5   8       31.48       13.81     18.51 o
  -3   5   8      611.14      498.49     30.17 o
  -2   5   8       37.33       40.63     18.45 o
  -1   5   8      988.44      958.87     30.05 o
   0   5   8       37.14       62.53     15.82 o
   1   5   8      894.94      889.56     46.41 o
   2   5   8      522.26      635.10     39.26 o
   3   5   8      495.19      565.25     40.69 o
   4   5   8     1015.68      991.07     50.06 o
   5   5   8      153.30      177.28     36.72 o
   6   5   8      782.79      798.77     34.91 o
   7   5   8        2.02       26.54     23.47 o
   8   5   8      255.44      262.45     29.72 o
   9   5   8       18.31        5.34     27.77 o
  10   5   8       56.76       68.95     42.97 o
 -10   6   8      113.46      140.68     47.16 o
  -9   6   8       71.96      120.79     43.19 o
  -8   6   8      242.35      229.27     41.65 o
  -7   6   8      294.56      301.38     41.87 o
  -6   6   8      238.06      269.82     30.45 o
  -5   6   8      915.73      788.31     38.80 o
  -4   6   8       20.34       42.63     21.93 o
  -3   6   8     1435.65     1364.01     45.61 o
  -2   6   8       10.96       25.01     20.73 o
  -1   6   8     1605.78     1754.54     65.12 o
   0   6   8       35.15       51.84     21.88 o
   1   6   8     1957.30     1872.78     54.83 o
   2   6   8      428.40      543.35     40.25 o
   3   6   8     1330.53     1224.10     56.69 o
   4   6   8      976.31     1028.19     74.47 o
   5   6   8      337.73      368.44     40.76 o
   6   6   8      545.90      583.87     98.66 o
   7   6   8       33.72       15.35     46.80 o
   8   6   8      177.16      175.23     35.34 o
   9   6   8        3.85      -29.33     29.33 o
  -9   7   8        7.20      -40.98     50.36 o
  -8   7   8       78.92       99.63     44.85 o
  -7   7   8       44.00      149.20     64.91 o
  -6   7   8       48.67       42.64     37.22 o
  -5   7   8      164.98      154.94     30.48 o
  -4   7   8       53.41       56.71     26.75 o
  -3   7   8      303.78      287.46     30.92 o
  -2   7   8       50.56       16.53     38.73 o
  -1   7   8      339.11      302.30     55.29 o
   0   7   8        1.24      -11.76     28.36 o
   1   7   8      262.33      262.72     39.90 o
   2   7   8       70.08      109.07     76.85 o
   3   7   8      163.46      175.56     36.57 o
   4   7   8       60.48       74.27     37.56 o
   5   7   8       71.27       15.90     37.49 o
   6   7   8       33.06       54.49     54.65 o
   7   7   8       29.69       22.69     43.80 o
  -7   8   8       15.53      -23.06     46.23 o
  -6   8   8        5.42       29.54     42.61 o
  -5   8   8       66.92      124.08     42.61 o
  -4   8   8        8.25       19.56     37.21 o
  -3   8   8       94.52      133.52     52.61 o
  -2   8   8       16.56       27.54     36.16 o
  -1   8   8       36.10       41.51     35.90 o
   0   8   8       48.13       55.85     56.32 o
   1   8   8       20.79      -20.46     40.51 o
   2   8   8       69.04      -54.95     54.95 o
   3   8   8       25.20       25.80     54.95 o
   4   8   8       52.89       27.91     45.38 o
   5   8   8        8.98       48.13     44.00 o
  -2   9   8        0.09       33.12     63.32 o
  -1   9   8      332.17      319.50     73.70 o
   0   9   8       21.50       -4.94     42.77 o
   1   9   8      160.85      214.12     59.56 o
 -13   1   9       42.12       53.62     41.37 o
 -12   1   9        1.17       -6.88     36.89 o
 -11   1   9      176.76      235.93     37.91 o
 -10   1   9       30.20       19.92     52.24 o
  -9   1   9      293.62      349.68     36.41 o
  -8   1   9      567.50      542.20     49.75 o
  -7   1   9      191.31      237.06     25.33 o
  -6   1   9     2267.42     2034.71     49.72 o
  -5   1   9      271.39      346.96     30.61 o
  -4   1   9     3507.64     3403.35     60.03 o
  -3   1   9      262.31      255.18     19.04 o
  -2   1   9     3021.58     2674.14     63.25 o
  -1   1   9       78.90       75.85      9.23 o
   0   1   9     2821.32     2801.90     40.80 o
   1   1   9       97.86       99.34      9.47 o
   2   1   9     3738.52     3368.17     47.77 o
   3   1   9     1434.74     1295.12     25.02 o
   4   1   9     1927.69     1828.21     31.32 o
   5   1   9     1668.62     1514.81     32.31 o
   6   1   9      274.06      267.99     21.19 o
   7   1   9     1085.98      962.68     40.29 o
   8   1   9        8.79       70.14     34.15 o
   9   1   9      396.31      439.31     46.21 o
  10   1   9        0.10       -7.01     38.57 o
  11   1   9       38.86       44.29     41.64 o
  12   1   9        2.53       29.62     47.43 o
 -13   2   9      112.31       44.72     62.31 o
 -12   2   9        1.06       18.98     40.88 o
 -11   2   9      200.19      191.66     57.62 o
 -10   2   9        5.13      -16.46     29.22 o
  -9   2   9      374.96      457.59     31.94 o
  -8   2   9      691.92      645.67     33.96 o
  -7   2   9      960.05      904.86     31.07 o
  -6   2   9     2857.51     2673.38     53.31 o
  -5   2   9      858.33      865.48     32.99 o
  -4   2   9     2525.36     2661.84     60.18 o
  -3   2   9      296.64      328.29     21.35 o
  -2   2   9     3458.86     3196.80     66.57 o
  -1   2   9        0.74       -1.48     10.23 o
   0   2   9     8404.53     8401.31    129.72 o
   1   2   9      687.81      612.48     18.82 o
   2   2   9     3599.43     3206.17     46.28 o
   3   2   9     1185.97     1079.38     26.54 o
   4   2   9      697.73      743.82     44.67 o
   5   2   9      774.66      725.30     28.64 o
   6   2   9      199.96      196.72     21.37 o
   7   2   9      704.62      691.73     31.22 o
   8   2   9       34.71        4.64     24.38 o
   9   2   9      432.51      441.74     46.24 o
  10   2   9        1.62      -13.20     38.09 o
  11   2   9      104.14      123.25     47.32 o
  12   2   9       16.94       50.81     48.70 o
 -13   3   9       11.29       83.56     64.22 o
 -12   3   9       16.43      -52.61     52.61 o
 -11   3   9      116.68      118.40     36.25 o
 -10   3   9        2.01      -24.95     24.95 o
  -9   3   9      206.01      278.47     29.27 o
  -8   3   9       16.64      -19.40     30.77 o
  -7   3   9      204.57      216.67     21.23 o
  -6   3   9       35.13       33.03     16.54 o
  -5   3   9      379.19      356.46     21.84 o
  -4   3   9      145.31      162.21     24.37 o
  -3   3   9      246.53      298.33     27.81 o
  -2   3   9      499.12      523.74     20.29 o
  -1   3   9        1.16       -4.12     10.81 o
   0   3   9      467.84      545.96     21.12 o
   1   3   9      306.16      308.54     17.31 o
   2   3   9      275.29      320.76     19.96 o
   3   3   9      639.84      641.44     26.31 o
   4   3   9       83.08       70.97     17.59 o
   5   3   9      124.72      152.46     20.49 o
   6   3   9       11.61        7.51     21.78 o
   7   3   9        1.59        3.30     23.02 o
   8   3   9        9.18       -9.36     21.87 o
   9   3   9       40.07       42.00     24.98 o
  10   3   9        0.85        8.65     41.87 o
  11   3   9       34.49      -32.62     45.19 o
 -12   4   9       16.31      -18.01     58.34 o
 -11   4   9       24.71      102.74     41.76 o
 -10   4   9       47.54       19.27     51.50 o
  -9   4   9        3.64       18.35     26.10 o
  -8   4   9       53.75       32.29     23.95 o
  -7   4   9        4.65       16.02     37.39 o
  -6   4   9      128.11      127.60     19.59 o
  -5   4   9       11.53      -15.84     23.20 o
  -4   4   9      539.87      541.19     37.99 o
  -3   4   9       26.53       12.67     16.77 o
  -2   4   9      799.05      737.57     31.75 o
  -1   4   9      585.55      513.42     27.42 o
   0   4   9      686.72      687.70     24.96 o
   1   4   9      319.85      351.26     24.49 o
   2   4   9      881.28      945.23     35.51 o
   3   4   9        6.90       -0.47     15.81 o
   4   4   9      354.46      483.33     36.53 o
   5   4   9        9.39      -21.77     21.77 o
   6   4   9       38.74        6.78     24.02 o
   7   4   9        9.52      -29.29     29.29 o
   8   4   9       30.39      -14.65     24.48 o
   9   4   9       13.14      -13.86     25.42 o
  10   4   9       31.22      -12.67     94.92 o
 -11   5   9       32.15        4.54     46.36 o
 -10   5   9       28.14      -37.53     37.53 o
  -9   5   9       64.92       62.48     36.50 o
  -8   5   9       42.96       56.34     37.32 o
  -7   5   9       44.50       22.06     29.23 o
  -6   5   9      246.80      227.23     26.51 o
  -5   5   9       98.10       47.12     18.38 o
  -4   5   9      776.87      715.34     36.28 o
  -3   5   9      205.30      171.97     23.17 o
  -2   5   9      838.45      730.48     34.58 o
  -1   5   9        0.51      -15.95     17.69 o
   0   5   9      511.84      551.73     31.94 o
   1   5   9      227.33      240.01     23.87 o
   2   5   9      530.35      527.85     32.25 o
   3   5   9       65.66       33.11     25.70 o
   4   5   9      359.99      357.09     37.31 o
   5   5   9        8.64        7.07     31.41 o
   6   5   9      122.23       81.16     28.93 o
   7   5   9       35.21       50.37     29.64 o
   8   5   9       67.43      -10.38     30.32 o
   9   5   9       44.34       55.49     49.56 o
  10   5   9       38.80       -3.14     32.19 o
 -10   6   9        6.45      -17.83     45.30 o
  -9   6   9       14.29       37.97     43.61 o
  -8   6   9        2.46       40.86     84.11 o
  -7   6   9       41.93       17.62     27.51 o
  -6   6   9        3.98      -20.39     24.07 o
  -5   6   9       29.54       23.26     23.93 o
  -4   6   9        4.63        4.93     21.59 o
  -3   6   9       40.82       16.34     21.94 o
  -2   6   9        2.84       21.47     21.84 o
  -1   6   9       80.80       58.66     28.27 o
   0   6   9       56.42       43.33     28.37 o
   1   6   9       83.87       73.03     29.00 o
   2   6   9      101.29      100.75     25.10 o
   3   6   9       47.46       29.44     28.93 o
   4   6   9       45.50       14.14     57.09 o
   5   6   9        0.31       31.55     36.46 o
   6   6   9       15.00       62.49     39.95 o
   7   6   9       12.79       -5.72     65.83 o
   8   6   9        1.39      -37.49     41.98 o
  -8   7   9       65.85       17.31     41.84 o
  -7   7   9        0.30      -45.25     45.25 o
  -6   7   9      108.28      100.81     35.21 o
  -5   7   9        2.63       18.80     35.06 o
  -4   7   9       76.11       50.17     37.54 o
  -3   7   9        3.78      -24.23     24.23 o
  -2   7   9      114.53      101.34     33.18 o
  -1   7   9       30.78        4.75     31.29 o
   0   7   9      160.66      203.65     37.69 o
   1   7   9       47.53       25.43     33.43 o
   2   7   9       44.10       35.72     34.59 o
   3   7   9       24.96       46.80     35.20 o
   4   7   9       15.23      -16.18     35.14 o
   5   7   9       10.71       10.67     40.05 o
   6   7   9       18.06       72.31     43.76 o
   7   7   9       10.16       77.30     45.57 o
  -6   8   9       14.84       17.41     44.23 o
  -5   8   9       11.06       -4.70     40.25 o
  -4   8   9       17.33       -4.36     53.94 o
  -3   8   9        0.60      -11.29     48.32 o
  -2   8   9       21.49       54.52     36.84 o
  -1   8   9        0.16       15.40     36.31 o
   0   8   9       40.23      -10.41     36.85 o
   1   8   9       24.04       38.09     37.57 o
   2   8   9      123.66       67.52     39.15 o
   3   8   9       13.97      -43.38     43.38 o
   4   8   9      134.58       70.95     60.40 o
   5   8   9        1.62      -49.86     61.41 o
 -13   0  10        4.44      -49.06     56.32 o
 -12   0  10        1.29      -47.00     47.00 o
 -11   0  10       71.94       56.64     48.48 o
 -10   0  10       27.29      -11.76     41.06 o
  -9   0  10       34.85       -9.27     39.31 o
  -8   0  10       88.87       33.70     34.18 o
  -7   0  10        5.97        7.31     34.28 o
  -6   0  10      549.04      577.91     54.10 o
  -5   0  10      435.98      389.28     43.71 o
  -4   0  10      161.60      172.55     14.96 o
  -3   0  10     2023.86     1715.27     53.92 o
  -2   0  10       77.09       52.69     18.39 o
  -1   0  10     2533.48     2509.40     53.54 o
   0   0  10        1.68       -8.13     11.56 o
   1   0  10     2290.74     2169.46     53.34 o
   2   0  10       31.61       27.90     13.77 o
   3   0  10      686.26      705.16     27.82 o
   4   0  10        2.74        8.52     22.33 o
   5   0  10      126.46       82.61     21.76 o
   6   0  10       25.54       28.70     22.15 o
   7   0  10      240.29      239.81     50.18 o
   8   0  10       24.08       12.61     46.52 o
   9   0  10      248.59      236.95     58.60 o
  10   0  10        1.53      -42.34     50.28 o
  11   0  10       84.00       83.93     65.91 o
 -13   1  10        4.85       -4.91     79.53 o
 -12   1  10       32.20      102.41     38.71 o
 -11   1  10       35.17       53.44     32.64 o
 -10   1  10        0.80       -6.74     36.40 o
  -9   1  10       22.49       24.28     27.05 o
  -8   1  10       69.64      120.04     27.57 o
  -7   1  10       73.13      130.88     55.77 o
  -6   1  10       41.47       27.42     15.05 o
  -5   1  10       30.36       15.36     13.45 o
  -4   1  10       66.37       69.73     19.36 o
  -3   1  10      249.43      304.63     23.30 o
  -2   1  10       38.30      317.49     70.76 o
  -1   1  10        9.69       10.79      9.13 o
   0   1  10        0.37        4.51      8.73 o
   1   1  10       45.30       61.10      9.65 o
   2   1  10        0.39       80.67     14.07 o
   3   1  10      619.46      563.35     18.08 o
   4   1  10        0.54       -9.86     13.84 o
   5   1  10      392.11      394.52     22.61 o
   6   1  10       10.14      -12.14     16.97 o
   7   1  10       95.73       97.90     24.75 o
   8   1  10       66.78       29.40     32.80 o
   9   1  10       89.06       98.74     57.25 o
  10   1  10       22.38       24.33     39.19 o
  11   1  10       54.66       26.68     44.36 o
 -13   2  10        0.19       33.22     64.01 o
 -12   2  10       43.43        5.78     36.73 o
 -11   2  10        5.87        8.19     34.40 o
 -10   2  10       82.82       80.03     33.66 o
  -9   2  10      128.54      115.18     32.10 o
  -8   2  10       45.54       32.12     27.50 o
  -7   2  10      425.36      542.83     27.07 o
  -6   2  10      138.48      154.43     19.78 o
  -5   2  10      436.17      415.21     21.59 o
  -4   2  10      259.19      349.72     24.29 o
  -3   2  10      846.66      842.09     31.92 o
  -2   2  10       15.99      443.80     46.84 o
  -1   2  10     2044.43     1973.73     46.28 o
   0   2  10      147.32      144.18     16.23 o
   1   2  10      891.37      959.23     24.04 o
   2   2  10      360.98      559.00     27.94 o
   3   2  10       42.77       48.20     13.13 o
   4   2  10      487.53      532.45     21.94 o
   5   2  10       33.59       28.14     22.54 o
   6   2  10      222.56      232.13     22.94 o
   7   2  10       54.13       38.38     20.49 o
   8   2  10       65.31       34.66     25.95 o
   9   2  10        3.93       -1.88     36.35 o
  10   2  10       53.61       68.05     42.76 o
  11   2  10        5.71      -30.59     44.86 o
 -12   3  10       11.45      -18.12     57.86 o
 -11   3  10       45.13       30.69     47.85 o
 -10   3  10       77.09       34.01     33.44 o
  -9   3  10      216.35      171.91     33.49 o
  -8   3  10      204.46      240.20     23.53 o
  -7   3  10      425.39      487.28     27.12 o
  -6   3  10      168.79      188.16     20.43 o
  -5   3  10      585.60      606.39     26.47 o
  -4   3  10       42.42       96.64     19.78 o
  -3   3  10     1056.58     1012.50     36.53 o
  -2   3  10       55.56       85.75     18.06 o
  -1   3  10     1442.82     1419.76     33.13 o
   0   3  10      122.04      156.86     20.93 o
   1   3  10     1013.04      932.34     29.00 o
   2   3  10        1.38       48.25     15.41 o
   3   3  10      799.09      754.07     29.12 o
   4   3  10      322.21      348.68     23.80 o
   5   3  10      815.99      830.25     31.24 o
   6   3  10      337.31      360.79     26.59 o
   7   3  10      325.07      365.53     28.67 o
   8   3  10       78.10       68.45     24.99 o
   9   3  10       24.21      -37.07     37.07 o
  10   3  10       26.58       15.76     42.76 o
  11   3  10        0.14      -41.42     45.44 o
 -12   4  10        1.36      -60.24     60.24 o
 -11   4  10        0.96      -47.69     57.17 o
 -10   4  10        7.09       -5.35     29.28 o
  -9   4  10        0.23      -21.93     25.75 o
  -8   4  10        2.33      -23.23     23.23 o
  -7   4  10       14.67       30.11     19.20 o
  -6   4  10       25.95       25.27     23.08 o
  -5   4  10       20.13       32.14     17.30 o
  -4   4  10        6.15        0.43     17.85 o
  -3   4  10       12.78       11.37     17.98 o
  -2   4  10        4.41       46.50     18.47 o
  -1   4  10       12.44       24.28     18.08 o
   0   4  10      392.45      412.83     22.45 o
   1   4  10      371.41      388.73     49.76 o
   2   4  10      780.19      724.87     32.81 o
   3   4  10      269.88      279.05     23.07 o
   4   4  10      159.19      174.88     21.90 o
   5   4  10      157.35      191.63     26.91 o
   6   4  10        0.49      -21.09     21.09 o
   7   4  10       94.18       69.95     28.60 o
   8   4  10        1.10        2.62     29.42 o
   9   4  10       20.24       -8.82     27.96 o
  10   4  10        0.81      -43.42     43.42 o
 -11   5  10        2.31       40.11     62.20 o
 -10   5  10       68.75       62.19     40.65 o
  -9   5  10       48.40       38.87     29.25 o
  -8   5  10      160.37      178.31     44.74 o
  -7   5  10      261.43      270.79     37.00 o
  -6   5  10       76.84       86.62     21.41 o
  -5   5  10      709.19      664.63     39.81 o
  -4   5  10        9.86      -21.36     22.79 o
  -3   5  10      929.62      851.68     37.02 o
  -2   5  10       31.54       47.29     20.74 o
  -1   5  10     1050.08      970.24     38.48 o
   0   5  10       76.69       66.69     26.54 o
   1   5  10      797.83      745.44     35.49 o
   2   5  10      352.86      463.36     30.98 o
   3   5  10      175.19      222.57     26.24 o
   4   5  10      397.04      436.58     32.81 o
   5   5  10       27.96        2.39     27.95 o
   6   5  10      262.06      287.10     34.84 o
   7   5  10        1.72       48.63     38.32 o
   8   5  10      165.94      245.54     63.41 o
   9   5  10       18.21       43.21     36.54 o
 -10   6  10      172.85      137.79     49.86 o
  -9   6  10       64.65      -41.72     41.72 o
  -8   6  10      255.00      254.09     43.60 o
  -7   6  10      274.53      283.05     48.73 o
  -6   6  10      129.33      106.45     27.68 o
  -5   6  10      552.99      665.30     38.98 o
  -4   6  10       47.90       27.88     23.85 o
  -3   6  10     1202.06     1138.26     44.51 o
  -2   6  10        0.30      -26.51     26.51 o
  -1   6  10     1562.98     1405.99     59.72 o
   0   6  10       40.56       59.16     31.02 o
   1   6  10     1047.93      923.19     51.44 o
   2   6  10      138.24      203.15     36.11 o
   3   6  10      502.55      556.14     36.74 o
   4   6  10      294.09      355.04     34.80 o
   5   6  10      176.40      162.69     37.95 o
   6   6  10      284.55      243.97     45.21 o
   7   6  10       27.97      115.97     44.27 o
   8   6  10      128.61       42.79     61.46 o
  -8   7  10       70.92       51.98    104.99 o
  -7   7  10       20.06      -37.11     40.58 o
  -6   7  10       73.50       61.85     31.47 o
  -5   7  10       83.61       95.05     30.22 o
  -4   7  10       79.49       40.24     34.65 o
  -3   7  10      265.60      282.61     75.29 o
  -2   7  10       93.95       80.81     66.42 o
  -1   7  10      393.80      381.79     42.51 o
   0   7  10        3.21       47.98     33.80 o
   1   7  10      177.97      182.92     38.37 o
   2   7  10       56.73      120.68     37.16 o
   3   7  10       22.34       25.07     36.46 o
   4   7  10       37.24       87.98     52.03 o
   5   7  10       10.94        6.76     44.06 o
   6   7  10        2.92      -41.76     41.76 o
  -6   8  10        0.17       52.74     46.33 o
  -5   8  10       37.59       99.36     48.16 o
  -4   8  10        8.19       33.96     39.50 o
  -3   8  10       77.06      114.08     55.58 o
  -2   8  10        3.48       -6.15     36.61 o
  -1   8  10       47.74       28.15     37.78 o
   0   8  10        3.02       53.42     46.81 o
   1   8  10       23.97       21.84     39.93 o
   2   8  10       16.25        0.72     50.60 o
   3   8  10       37.60       89.85     42.40 o
   4   8  10       35.82       46.78     46.23 o
 -13   1  11       34.17       41.87     45.16 o
 -12   1  11        3.99      -18.66     37.63 o
 -11   1  11      208.35      261.20     56.56 o
 -10   1  11       36.09       52.99     32.82 o
  -9   1  11      652.51      714.18     46.22 o
  -8   1  11      343.26      319.35     35.13 o
  -7   1  11      530.08      583.53     40.85 o
  -6   1  11     1049.84      991.32     37.57 o
  -5   1  11      250.06      335.35     25.75 o
  -4   1  11     1466.99     1468.03     35.20 o
  -3   1  11      100.39      145.01     19.56 o
  -2   1  11     1608.34     1403.21     52.97 o
  -1   1  11       60.91       49.36     10.84 o
   0   1  11     1217.14     1114.08     23.70 o
   1   1  11      283.72      274.88     14.12 o
   2   1  11     1443.39     1392.78     27.64 o
   3   1  11      189.05      186.31     13.26 o
   4   1  11     1619.13     1603.72     34.75 o
   5   1  11      182.62      241.91     21.27 o
   6   1  11      477.64      551.29     33.86 o
   7   1  11      254.32      259.04     53.36 o
   8   1  11        2.97      -29.58     31.56 o
   9   1  11      130.88      119.97     40.67 o
  10   1  11       10.73        7.05     39.74 o
  11   1  11       22.67       15.10     56.30 o
 -13   2  11      104.40       63.37     65.81 o
 -12   2  11        0.03      -37.08     73.54 o
 -11   2  11      405.63      463.46     47.79 o
 -10   2  11        4.23       -3.10     32.03 o
  -9   2  11      268.18      320.41     38.00 o
  -8   2  11      115.17       82.85     31.57 o
  -7   2  11      194.13      202.84     25.08 o
  -6   2  11     1067.14      993.19     32.55 o
  -5   2  11      594.03      579.04     25.62 o
  -4   2  11     2902.63     2708.93     69.08 o
  -3   2  11      309.43      362.36     24.75 o
  -2   2  11     3503.55     3137.06     68.37 o
  -1   2  11       40.22       13.53     11.92 o
   0   2  11     4193.98     4159.93     71.20 o
   1   2  11      325.49      394.71     16.82 o
   2   2  11     2305.06     2138.25     40.51 o
   3   2  11      233.12      275.29     17.73 o
   4   2  11      359.47      415.94     26.35 o
   5   2  11      189.11      237.11     21.95 o
   6   2  11       34.42       49.00     19.73 o
   7   2  11      276.28      284.17     30.13 o
   8   2  11        1.84      -21.13     33.36 o
   9   2  11      203.06      207.01     43.15 o
  10   2  11        3.43      -42.07     42.07 o
  11   2  11       29.85       -0.83     45.77 o
 -12   3  11        0.88       11.07     59.98 o
 -11   3  11       52.50       28.90     41.88 o
 -10   3  11        2.56      -10.53     33.50 o
  -9   3  11      101.39       90.59     80.22 o
  -8   3  11       37.88       11.96     20.35 o
  -7   3  11       16.42       20.61     18.83 o
  -6   3  11       56.09       34.03     17.32 o
  -5   3  11       63.31       57.81     17.61 o
  -4   3  11      111.79      133.09     21.13 o
  -3   3  11      367.01      402.17     26.67 o
  -2   3  11      858.08      840.87     57.27 o
  -1   3  11        0.57       24.53     20.27 o
   0   3  11      594.77      609.07     35.73 o
   1   3  11      349.65      401.07     24.73 o
   2   3  11       11.66        9.85     15.22 o
   3   3  11      196.60      219.32     31.78 o
   4   3  11       63.78       59.79     17.93 o
   5   3  11       80.34      100.97     20.88 o
   6   3  11       16.02       37.49     20.92 o
   7   3  11       30.20       -0.01     22.46 o
   8   3  11       26.19       20.64     25.50 o
   9   3  11        7.37      -39.54     39.54 o
  10   3  11       24.99       21.60     87.00 o
 -12   4  11        5.10       93.41     68.93 o
 -11   4  11        1.38      -43.61     56.06 o
 -10   4  11        2.12       -2.29     58.20 o
  -9   4  11        7.88       10.32     27.58 o
  -8   4  11       21.06       -8.92     27.35 o
  -7   4  11       33.51       17.66     22.87 o
  -6   4  11       97.39      109.60     20.37 o
  -5   4  11      158.92      195.41     30.96 o
  -4   4  11      200.07      177.84     23.42 o
  -3   4  11      402.92      495.22     31.68 o
  -2   4  11      283.47      366.44     26.62 o
  -1   4  11      214.36      282.31     25.02 o
   0   4  11      259.17      356.89     36.03 o
   1   4  11        2.83        9.50     17.64 o
   2   4  11      432.78      530.34     30.87 o
   3   4  11       16.56        9.40     20.67 o
   4   4  11      410.55      470.96     28.27 o
   5   4  11       13.30       -3.62     20.06 o
   6   4  11      109.03      135.44     24.51 o
   7   4  11       13.41       10.12     24.15 o
   8   4  11       72.21      109.26     31.36 o
   9   4  11       14.98        8.39     34.71 o
  10   4  11       81.18       72.22     49.02 o
 -11   5  11        9.28       17.80     62.36 o
 -10   5  11       10.31      -13.25     56.64 o
  -9   5  11       41.29       47.65     30.77 o
  -8   5  11       11.55       35.37     28.03 o
  -7   5  11      150.75      161.98     29.24 o
  -6   5  11       33.58       65.08     21.58 o
  -5   5  11      213.01      177.54     22.95 o
  -4   5  11      236.13      213.49     26.85 o
  -3   5  11      320.33      321.08     37.45 o
  -2   5  11      531.60      550.75     33.40 o
  -1   5  11      280.44      343.94     38.04 o
   0   5  11      461.18      454.89     63.56 o
   1   5  11        5.41        6.29     26.52 o
   2   5  11      447.96      391.05     74.87 o
   3   5  11       44.26       20.77     22.64 o
   4   5  11      388.28      427.55     33.45 o
   5   5  11        3.27      -18.94     31.08 o
   6   5  11      135.71       83.08     26.13 o
   7   5  11        0.41        7.14     27.43 o
   8   5  11       40.10       16.39     30.38 o
   9   5  11        9.42       43.17     32.37 o
  -9   6  11       12.48      -36.30     43.51 o
  -8   6  11        0.21       21.79     31.50 o
  -7   6  11       33.41       58.57     29.70 o
  -6   6  11        0.17      -26.49     27.20 o
  -5   6  11       24.87       -8.92     21.99 o
  -4   6  11        0.46       13.15     24.59 o
  -3   6  11        1.62       14.49     31.13 o
  -2   6  11        6.17       13.09     29.17 o
  -1   6  11        8.94       -6.54     39.82 o
   0   6  11        3.49       14.49     39.95 o
   1   6  11       37.03       61.38     32.20 o
   2   6  11       27.43        8.72     32.48 o
   3   6  11       24.33       30.60     32.18 o
   4   6  11       53.30       20.33     30.13 o
   5   6  11        4.27       -5.76     28.70 o
   6   6  11       13.65      -30.81     30.81 o
   7   6  11        1.40      -38.17     38.17 o
   8   6  11        0.39      -68.51     68.51 o
  -8   7  11        1.36      -42.77     42.77 o
  -7   7  11        1.66      -18.11     40.67 o
  -6   7  11       28.98      -10.26     35.13 o
  -5   7  11       40.70       -3.61     30.25 o
  -4   7  11       64.88       32.31     35.17 o
  -3   7  11       22.86       40.78     34.37 o
  -2   7  11       57.50       31.28     34.00 o
  -1   7  11        0.37      -29.39     33.92 o
   0   7  11      151.97      157.26     38.46 o
   1   7  11        0.58       15.18     35.80 o
   2   7  11      189.47      323.98     45.28 o
   3   7  11        0.97       44.08     36.76 o
   4   7  11       57.63        9.38     38.95 o
   5   7  11        1.01      -19.84     54.23 o
   6   7  11       21.91       63.54     52.85 o
  -5   8  11       21.33       35.45     49.91 o
  -4   8  11       15.41      -14.94     58.55 o
  -3   8  11       50.23       34.44     58.07 o
  -2   8  11        3.30      -35.78     38.11 o
  -1   8  11       54.82       88.49     42.28 o
   0   8  11       10.64       21.96    102.58 o
   1   8  11       78.09       25.37     65.91 o
   2   8  11       61.11       21.68     45.31 o
   3   8  11       67.02       51.90     67.00 o
 -13   0  12        1.96      -50.44     59.45 o
 -12   0  12        5.35       82.29     59.03 o
 -11   0  12        9.52       -1.48     49.28 o
 -10   0  12        1.96       51.98     45.30 o
  -9   0  12        0.96      -20.72     39.37 o
  -8   0  12       16.08      -13.14     37.09 o
  -7   0  12        2.21       -1.48     36.82 o
  -6   0  12      295.95      293.43     44.98 o
  -5   0  12        5.18      -28.56     32.80 o
  -4   0  12      488.03      585.98     39.03 o
  -3   0  12      275.82      257.87     38.79 o
  -2   0  12      870.50      733.34     56.54 o
  -1   0  12      899.05      855.87     30.61 o
   0   0  12     1766.95     1733.01     43.57 o
   1   0  12     1467.02     1398.11     39.49 o
   2   0  12      497.40      438.91     24.82 o
   3   0  12      748.66      701.82     29.96 o
   4   0  12        8.28       53.45     19.30 o
   5   0  12      275.01      221.42     39.87 o
   6   0  12        1.47      -41.22     41.22 o
   7   0  12      426.94      372.22     61.04 o
   8   0  12        2.11      -25.38     48.64 o
   9   0  12      418.23      594.02     79.74 o
  10   0  12       23.76      -60.03     60.03 o
  11   0  12       94.23      118.79     71.90 o
 -13   1  12        1.47       19.70     46.21 o
 -12   1  12       19.65       20.13     37.82 o
 -11   1  12       11.58       28.09     35.55 o
 -10   1  12       24.44       22.40     31.55 o
  -9   1  12        0.34        5.17     29.63 o
  -8   1  12       93.20       95.08     34.15 o
  -7   1  12       24.40       95.82     35.63 o
  -6   1  12      128.38      112.80     31.46 o
  -5   1  12       11.16       23.81     19.18 o
  -4   1  12       13.97      -12.15     17.61 o
  -3   1  12       34.93       13.94     17.85 o
  -2   1  12      431.35      531.65     31.76 o
  -1   1  12       35.14       48.23     14.51 o
   0   1  12     1268.01     1270.26     26.27 o
   1   1  12       16.95       -5.25     10.87 o
   2   1  12      444.45      509.64     19.61 o
   3   1  12       71.50       93.63     15.36 o
   4   1  12      112.67      127.26     15.90 o
   5   1  12      306.45      325.18     23.13 o
   6   1  12       39.53       39.73     23.52 o
   7   1  12      271.69      333.28     39.73 o
   8   1  12        1.50      -11.97     33.62 o
   9   1  12      118.37      122.77     47.05 o
  10   1  12        7.23       -8.50     74.81 o
  11   1  12       33.50      -39.46     55.03 o
 -12   2  12       25.19       46.34     43.16 o
 -11   2  12       21.73       63.21     62.65 o
 -10   2  12       46.11      127.57     50.31 o
  -9   2  12       21.91       27.42     30.44 o
  -8   2  12       22.30       43.78     30.91 o
  -7   2  12       31.66       57.64     22.81 o
  -6   2  12       25.04       43.98     21.60 o
  -5   2  12      137.17      130.63     18.20 o
  -4   2  12      224.30      251.62     24.63 o
  -3   2  12      583.91      607.53     29.91 o
  -2   2  12      164.28      302.24     23.22 o
  -1   2  12     1685.87     1576.79     44.11 o
   0   2  12      105.48      165.19     16.46 o
   1   2  12     1147.56     1062.50     24.71 o
   2   2  12      199.31      277.46     23.44 o
   3   2  12      117.75      128.66     16.28 o
   4   2  12      151.92       93.24     19.26 o
   5   2  12        1.66        2.47     26.12 o
   6   2  12      132.49      143.35     23.01 o
   7   2  12        1.08      -14.92     25.60 o
   8   2  12       20.07        1.73     36.48 o
   9   2  12        0.40      -38.59     38.59 o
  10   2  12        0.19      -29.90     42.28 o
 -12   3  12        5.84      -11.44     41.42 o
 -11   3  12        1.92      -30.84     37.09 o
 -10   3  12       52.90       84.12     37.09 o
  -9   3  12       18.10      -15.52     34.94 o
  -8   3  12      308.42      384.65     36.64 o
  -7   3  12       62.08       93.56     53.97 o
  -6   3  12      413.13      469.72     26.24 o
  -5   3  12      191.45      214.81     21.54 o
  -4   3  12      165.48      241.36     33.17 o
  -3   3  12      483.73      511.13     34.29 o
  -2   3  12       85.86       63.31     19.61 o
  -1   3  12     1173.97     1145.83     38.80 o
   0   3  12       53.19       47.32     18.35 o
   1   3  12     1274.74     1222.11     55.79 o
   2   3  12       36.04       28.13     16.83 o
   3   3  12      681.97      672.74     42.77 o
   4   3  12        0.35       -1.08     17.98 o
   5   3  12      349.35      375.15     27.15 o
   6   3  12       19.51       29.44     22.05 o
   7   3  12      180.21      202.66     27.30 o
   8   3  12        4.17       28.17     37.20 o
   9   3  12       30.80       16.04     73.04 o
  10   3  12        0.89      -46.22     46.22 o
 -11   4  12       12.06      -57.70     57.70 o
 -10   4  12        3.52      -18.20     36.88 o
  -9   4  12       34.95       29.00     36.67 o
  -8   4  12       11.53      -22.80     34.15 o
  -7   4  12        7.08        9.53     20.83 o
  -6   4  12       88.47       79.37     20.96 o
  -5   4  12        9.70       38.96     22.15 o
  -4   4  12      197.49      195.34     25.64 o
  -3   4  12        1.00      -10.16     19.45 o
  -2   4  12      123.97      183.75     24.03 o
  -1   4  12       36.17        1.73     19.64 o
   0   4  12      193.60      185.75     31.28 o
   1   4  12       57.81       71.05     27.13 o
   2   4  12      306.15      313.47     35.14 o
   3   4  12      195.83      195.25     25.98 o
   4   4  12      111.28       47.80     21.13 o
   5   4  12       83.28       60.71     28.10 o
   6   4  12        8.72      -22.86     22.86 o
   7   4  12       96.88       80.16     27.24 o
   8   4  12        0.74       -3.38     35.68 o
   9   4  12       87.86       30.42     38.49 o
 -10   5  12       90.81       54.68     62.58 o
  -9   5  12      104.55       90.44     67.37 o
  -8   5  12       89.11       43.72     29.03 o
  -7   5  12      201.33      156.02     30.08 o
  -6   5  12       87.41       38.14     21.75 o
  -5   5  12      343.07      372.01     31.61 o
  -4   5  12        0.93      -18.86     22.50 o
  -3   5  12      571.87      581.78     35.21 o
  -2   5  12      296.05      346.03     29.41 o
  -1   5  12      335.85      332.08     37.24 o
   0   5  12      298.77      385.45     39.24 o
   1   5  12      171.62      126.16     32.91 o
   2   5  12      126.95      147.07     33.27 o
   3   5  12      141.24      192.57     36.65 o
   4   5  12      138.73       93.14     30.06 o
   5   5  12       66.03       61.77     41.95 o
   6   5  12      127.87       92.53     28.33 o
   7   5  12        1.73      -32.34     32.34 o
   8   5  12       53.68       60.36     31.41 o
  -9   6  12       62.64       31.55     46.46 o
  -8   6  12      187.79      204.24     36.32 o
  -7   6  12      248.62      235.42     35.33 o
  -6   6  12      149.10      114.75     30.90 o
  -5   6  12      416.57      468.89     31.95 o
  -4   6  12       57.47       33.69     26.68 o
  -3   6  12      552.74      524.54     44.93 o
  -2   6  12        5.89      -23.32     28.97 o
  -1   6  12      554.44      603.38     48.62 o
   0   6  12        5.58        6.18     40.51 o
   1   6  12      277.29      222.47     38.95 o
   2   6  12       10.20       -7.96     40.37 o
   3   6  12      135.50      169.87     40.05 o
   4   6  12       45.16       56.92     37.47 o
   5   6  12      115.24      137.69     42.22 o
   6   6  12      135.56      106.75     34.79 o
   7   6  12       30.67      -21.93     38.98 o
  -7   7  12        0.93       -0.08     36.48 o
  -6   7  12       44.12       26.88     35.67 o
  -5   7  12        0.10       27.71     30.73 o
  -4   7  12       41.61       70.05     53.73 o
  -3   7  12       43.93       23.98     35.61 o
  -2   7  12       17.29       52.84     40.35 o
  -1   7  12      153.18      114.32     40.65 o
   0   7  12        5.88        0.97     38.79 o
   1   7  12      117.41       63.52     37.46 o
   2   7  12        0.59      -36.91     36.91 o
   3   7  12       34.83       19.05     95.29 o
   4   7  12        1.31       27.19     50.31 o
   5   7  12       10.95       12.74     44.09 o
  -4   8  12        0.88      -62.26     62.26 o
  -3   8  12       63.42       13.19     62.89 o
  -2   8  12        1.47      -17.47     40.60 o
  -1   8  12       64.19       54.00     42.32 o
   0   8  12        0.29      -41.25     41.25 o
   1   8  12       35.96       79.14     45.38 o
   2   8  12        6.36       31.05     46.03 o
 -12   1  13        0.19      -23.67     40.65 o
 -11   1  13       77.17       54.98     37.61 o
 -10   1  13        4.71      -31.71     31.71 o
  -9   1  13      245.95      226.97     37.75 o
  -8   1  13       61.37       10.78     46.55 o
  -7   1  13      455.94      437.75     39.02 o
  -6   1  13      650.01      587.28     34.10 o
  -5   1  13      250.49      262.86     26.47 o
  -4   1  13     1588.93     1526.38     46.19 o
  -3   1  13       18.78       10.57     17.84 o
  -2   1  13     1123.44     1163.69     34.33 o
  -1   1  13        3.18        5.21     15.08 o
   0   1  13      547.99      546.84     20.00 o
   1   1  13        0.72        7.31     11.76 o
   2   1  13      411.88      461.81     19.26 o
   3   1  13        5.28       -5.39     14.51 o
   4   1  13      392.59      456.33     22.59 o
   5   1  13       20.53       30.46     23.95 o
   6   1  13      134.01       94.62     25.95 o
   7   1  13       43.52       48.70     42.23 o
   8   1  13        1.32      -36.06     36.06 o
   9   1  13       25.55       43.33     41.01 o
  10   1  13        2.97       38.74     44.30 o
 -12   2  13       10.24      -42.90     42.90 o
 -11   2  13      212.81      197.64     43.01 o
 -10   2  13       64.43       86.42     38.57 o
  -9   2  13      290.08      365.53     42.43 o
  -8   2  13      110.39       45.33     30.75 o
  -7   2  13      150.57      190.45     27.06 o
  -6   2  13      308.55      225.36     27.73 o
  -5   2  13      437.86      496.69     31.23 o
  -4   2  13     1034.54      953.75     37.77 o
  -3   2  13      499.21      522.68     30.03 o
  -2   2  13      908.64      881.71     34.66 o
  -1   2  13        2.36       -3.48     17.66 o
   0   2  13      225.99      222.31     22.63 o
   1   2  13      182.57      199.93     15.32 o
   2   2  13      506.44      506.13     22.78 o
   3   2  13      191.71      200.78     18.28 o
   4   2  13      507.95      538.70     28.18 o
   5   2  13      182.00      188.94     22.98 o
   6   2  13       60.23       15.55     26.09 o
   7   2  13       72.26       99.54     29.33 o
   8   2  13        0.93       -6.17     45.62 o
   9   2  13       10.20      -12.43     41.94 o
  10   2  13        0.36       12.60     74.95 o
 -12   3  13        8.64       60.98     51.55 o
 -11   3  13       15.29       37.66     40.85 o
 -10   3  13       73.55       87.32     38.64 o
  -9   3  13        7.85       21.88     34.01 o
  -8   3  13       27.67       20.29     25.38 o
  -7   3  13        9.11       24.40     36.79 o
  -6   3  13       10.10      -13.78     21.52 o
  -5   3  13        1.40      -17.96     17.96 o
  -4   3  13       14.23       38.44     21.23 o
  -3   3  13        4.07        7.35     19.64 o
  -2   3  13       43.84       14.59     20.18 o
  -1   3  13       17.35       24.47     18.56 o
   0   3  13       80.59       91.70     26.48 o
   1   3  13      130.76      138.98     28.82 o
   2   3  13        7.71       14.70     18.32 o
   3   3  13       97.97      106.12     20.84 o
   4   3  13        5.31       10.85     19.74 o
   5   3  13       40.84       20.90     22.92 o
   6   3  13       23.74       34.42     23.83 o
   7   3  13        6.79      -28.22     28.22 o
   8   3  13       43.10      112.08     34.87 o
   9   3  13        3.25      -10.90     45.68 o
 -11   4  13        4.87      -35.47     42.68 o
 -10   4  13        9.52      -38.37     38.63 o
  -9   4  13       14.92        6.74     35.06 o
  -8   4  13        4.52       26.38     33.09 o
  -7   4  13       44.70       62.26     27.24 o
  -6   4  13       19.52       28.37     20.91 o
  -5   4  13      123.84      158.27     65.12 o
  -4   4  13       54.48       92.28     23.93 o
  -3   4  13      496.05      521.36     37.24 o
  -2   4  13      190.89      230.75     26.92 o
  -1   4  13      754.67      638.01     43.84 o
   0   4  13      554.57      596.89     42.38 o
   1   4  13      179.55      177.50     33.36 o
   2   4  13      435.66      444.84     53.75 o
   3   4  13        0.88        5.46     41.12 o
   4   4  13      239.85      294.67     26.89 o
   5   4  13        5.04      -16.56     29.00 o
   6   4  13      144.19      174.06     29.77 o
   7   4  13        0.42      -21.97     26.58 o
   8   4  13       69.96       24.38     35.52 o
   9   4  13       17.33       98.40     48.87 o
 -10   5  13        1.18      -23.87     43.71 o
  -9   5  13       30.53       24.46     72.17 o
  -8   5  13        0.45      -34.47     34.47 o
  -7   5  13       90.19       83.77     30.28 o
  -6   5  13        3.12      -22.08     22.08 o
  -5   5  13      182.30       75.10     26.35 o
  -4   5  13        7.23       -3.96     23.60 o
  -3   5  13      227.69      215.65     28.73 o
  -2   5  13      239.87      231.05     35.16 o
  -1   5  13      274.13      271.16     51.95 o
   0   5  13      564.44      615.65     48.16 o
   1   5  13      113.83      140.89     34.62 o
   2   5  13      375.60      359.29     41.41 o
   3   5  13        1.83       43.03     31.96 o
   4   5  13      198.80      206.77     54.79 o
   5   5  13        1.90       46.30     35.06 o
   6   5  13       85.76       86.84     29.48 o
   7   5  13        7.40       41.39     31.29 o
   8   5  13       22.88      -33.38     33.38 o
  -8   6  13        1.27      -14.98     32.45 o
  -7   6  13       10.84       20.09     31.52 o
  -6   6  13        6.14      -28.08     28.08 o
  -5   6  13       25.45        7.07     27.66 o
  -4   6  13       12.97        8.30     36.26 o
  -3   6  13       10.46       -7.76     33.57 o
  -2   6  13        1.49      -24.76     31.70 o
  -1   6  13        2.33      -57.44     57.44 o
   0   6  13       15.92       15.29     41.88 o
   1   6  13       11.05       36.18     36.70 o
   2   6  13       17.71       -7.02     35.31 o
   3   6  13        7.19      -13.67     37.80 o
   4   6  13        0.30       68.71     40.52 o
   5   6  13        0.81      -41.37     42.31 o
   6   6  13        0.01      -11.49     43.05 o
  -6   7  13        0.85       47.23     35.08 o
  -5   7  13       33.68       16.51     41.30 o
  -4   7  13        6.69        8.07     38.83 o
  -3   7  13      131.98      108.49     60.30 o
  -2   7  13       31.17       15.12     55.32 o
  -1   7  13       66.58       30.44     38.37 o
   0   7  13       73.70       76.82     42.02 o
   1   7  13        8.59      -39.81     39.81 o
   2   7  13      147.21      197.38     66.18 o
   3   7  13        5.12      -40.73     40.73 o
   4   7  13      111.95      149.81     54.02 o
  -2   8  13        2.68       30.11     45.38 o
  -1   8  13      138.29      150.74     47.25 o
   0   8  13        7.83       29.88     69.41 o
 -12   0  14        2.04      -29.99     58.23 o
 -11   0  14       21.00       18.97     53.36 o
 -10   0  14       42.46       92.99     52.77 o
  -9   0  14        3.15       17.06     43.02 o
  -8   0  14       59.32       92.67     46.15 o
  -7   0  14        1.90       16.90     38.41 o
  -6   0  14      302.26      312.66     47.47 o
  -5   0  14      275.47      275.51     33.48 o
  -4   0  14     1636.94     1563.12     59.10 o
  -3   0  14      103.88       97.76     27.61 o
  -2   0  14     2144.48     1889.97     70.60 o
  -1   0  14      428.18      425.61     57.57 o
   0   0  14      792.29      876.08     33.57 o
   1   0  14     1009.66      806.63     32.76 o
   2   0  14      291.04      348.60     30.21 o
   3   0  14      828.36      810.13     33.83 o
   4   0  14       71.61      108.90     27.28 o
   5   0  14      660.58      653.49     42.54 o
   6   0  14        2.47      -24.74     43.66 o
   7   0  14      400.40      515.12     68.83 o
   8   0  14        0.81       38.31     56.11 o
   9   0  14      146.53      238.01     69.83 o
  10   0  14        5.45      -64.11     64.11 o
 -12   1  14        0.36      -39.87     39.87 o
 -11   1  14       45.22       53.09     41.12 o
 -10   1  14        1.22       27.36     33.66 o
  -9   1  14       87.83       93.98     34.28 o
  -8   1  14        5.65       34.27     31.58 o
  -7   1  14       73.24      111.40     30.91 o
  -6   1  14      170.98      160.28     31.41 o
  -5   1  14       99.46       78.76     27.90 o
  -4   1  14      196.32      209.75     25.17 o
  -3   1  14       44.24       39.70     36.51 o
  -2   1  14      268.92      325.72     24.76 o
  -1   1  14      292.53      309.58     22.17 o
   0   1  14      606.85      574.73     24.58 o
   1   1  14      813.01      758.88     22.98 o
   2   1  14      471.68      468.78     22.53 o
   3   1  14      195.53      208.06     19.09 o
   4   1  14      169.92      177.45     19.59 o
   5   1  14      114.37      159.30     26.97 o
   6   1  14       34.36        6.25     25.86 o
   7   1  14      131.53      198.67     39.17 o
   8   1  14        0.04      -13.61     37.62 o
   9   1  14       37.34       22.73     43.35 o
  10   1  14        4.60      -47.09     47.09 o
 -12   2  14       18.86       13.21     45.11 o
 -11   2  14       27.26      -12.14     37.84 o
 -10   2  14       18.63      -17.24     34.51 o
  -9   2  14      108.71       84.90     34.81 o
  -8   2  14       44.42       22.12     30.52 o
  -7   2  14       77.34      129.19     26.48 o
  -6   2  14       40.67       14.42     24.02 o
  -5   2  14       75.51       59.82     23.21 o
  -4   2  14       28.68       55.50     27.89 o
  -3   2  14       79.39       95.93     22.02 o
  -2   2  14       42.69       85.65     21.72 o
  -1   2  14       65.52       26.20     18.44 o
   0   2  14        0.46       -2.04     18.81 o
   1   2  14       99.20       83.26     19.04 o
   2   2  14       56.45       57.51     16.31 o
   3   2  14      109.69      145.58     19.77 o
   4   2  14       41.38       46.61     25.89 o
   5   2  14       26.92       33.42     20.83 o
   6   2  14       17.04      -19.27     26.40 o
   7   2  14        9.96      -28.22     28.22 o
   8   2  14        4.17       -2.59     45.49 o
   9   2  14        7.46       11.38     43.77 o
 -11   3  14       10.47       15.96     42.44 o
 -10   3  14       26.04      -37.01     37.01 o
  -9   3  14        0.13       81.72     36.17 o
  -8   3  14      184.96      195.22     30.93 o
  -7   3  14       10.43      -24.85     24.85 o
  -6   3  14      388.40      397.12     32.42 o
  -5   3  14       59.73       69.89     23.75 o
  -4   3  14      231.21      249.76     27.70 o
  -3   3  14      227.61      215.06     25.76 o
  -2   3  14       98.09      134.23     22.94 o
  -1   3  14      369.50      364.84     30.36 o
   0   3  14      150.06      176.42     31.85 o
   1   3  14      376.91      426.99     36.29 o
   2   3  14      211.44      186.49     26.49 o
   3   3  14      231.36      260.28     29.30 o
   4   3  14       84.18       40.07     22.32 o
   5   3  14      121.77       82.41     23.58 o
   6   3  14        0.11       -4.12     24.43 o
   7   3  14      107.01      137.68     33.37 o
   8   3  14       10.24       31.23     43.79 o
   9   3  14       57.97       88.25     48.98 o
 -10   4  14        7.11       -5.86     39.89 o
  -9   4  14       45.16      -37.04     37.04 o
  -8   4  14       65.82       85.22     37.69 o
  -7   4  14       18.62       -8.32     32.90 o
  -6   4  14       77.72       23.34     26.16 o
  -5   4  14        2.53       -9.02     23.35 o
  -4   4  14      207.49      186.98     51.46 o
  -3   4  14        1.42      -13.81     22.51 o
  -2   4  14      279.09      292.66     50.27 o
  -1   4  14        2.26       -0.99     55.40 o
   0   4  14      142.90      128.41     30.57 o
   1   4  14        1.99      -25.67     27.93 o
   2   4  14      189.13      215.70     35.60 o
   3   4  14       47.88        0.84     41.38 o
   4   4  14      220.25      229.45     32.08 o
   5   4  14      107.45      143.67     32.07 o
   6   4  14       46.27       22.54     28.47 o
   7   4  14       79.78       34.97     30.00 o
   8   4  14        0.01      -36.98     36.98 o
  -9   5  14       25.10       50.29     40.30 o
  -8   5  14       29.71       79.20     41.47 o
  -7   5  14      148.16      134.85     38.41 o
  -6   5  14       34.15       34.00     24.13 o
  -5   5  14      301.34      284.55     32.67 o
  -4   5  14       10.29      -28.00     29.16 o
  -3   5  14      380.82      404.41     43.53 o
  -2   5  14       37.55       49.59     32.97 o
  -1   5  14      215.78      180.86     41.83 o
   0   5  14      105.08      109.73     44.14 o
   1   5  14       43.55       69.29     53.22 o
   2   5  14       54.64       55.16     34.38 o
   3   5  14        9.55       24.79     34.97 o
   4   5  14       95.27       98.99     38.33 o
   5   5  14        0.97       -5.27     38.32 o
   6   5  14       99.24       95.49     35.52 o
   7   5  14       12.42       71.20     37.32 o
  -8   6  14       70.85       78.86     44.52 o
  -7   6  14       53.16       60.35     33.44 o
  -6   6  14      145.85      187.18     33.14 o
  -5   6  14      216.17      121.41     31.59 o
  -4   6  14       38.02        2.70     39.00 o
  -3   6  14      246.61      268.03     42.11 o
  -2   6  14        1.80      -14.68     34.18 o
  -1   6  14      166.63      220.36     64.67 o
   0   6  14        0.96       26.00     35.68 o
   1   6  14      161.55      168.47     41.61 o
   2   6  14        0.43      -37.71     37.71 o
   3   6  14       86.50       80.23     39.71 o
   4   6  14       12.74       61.19     42.03 o
   5   6  14       16.89       58.77     44.80 o
   6   6  14       21.20       -6.84     71.26 o
  -6   7  14       16.25       26.98     43.13 o
  -5   7  14        2.07       14.11     42.56 o
  -4   7  14       34.06       -2.21     69.99 o
  -3   7  14        0.68        1.62     40.66 o
  -2   7  14       18.08       30.81     38.61 o
  -1   7  14        6.57        4.83     39.65 o
   0   7  14       12.66       -7.44     49.89 o
   1   7  14       20.14       47.48     43.21 o
   2   7  14       10.18      -15.75     43.34 o
   3   7  14       10.97        4.10     44.02 o
 -12   1  15        0.43       23.26     43.82 o
 -11   1  15       29.97       63.33     41.94 o
 -10   1  15        0.46       48.89     35.86 o
  -9   1  15       89.14      108.95     36.62 o
  -8   1  15        0.74      -39.82     39.82 o
  -7   1  15      236.17      336.19     38.26 o
  -6   1  15       60.26       65.61     23.98 o
  -5   1  15      193.93      221.97     26.78 o
  -4   1  15      478.58      498.67     32.47 o
  -3   1  15       14.15      -11.46     19.67 o
  -2   1  15      473.13      480.48     26.94 o
  -1   1  15       13.01       13.39     17.64 o
   0   1  15      264.86      323.63     22.96 o
   1   1  15       39.75       31.78     15.52 o
   2   1  15      188.59      220.79     19.19 o
   3   1  15        0.92      -16.46     16.46 o
   4   1  15       66.43       47.73     24.99 o
   5   1  15        9.91       -6.74     25.21 o
   6   1  15        7.62       22.73     40.48 o
   7   1  15        1.76      -36.91     36.91 o
   8   1  15        0.62      -42.55     42.55 o
   9   1  15        0.43      -46.64     46.64 o
 -11   2  15       30.60       10.59     43.09 o
 -10   2  15       21.19      -15.04     37.13 o
  -9   2  15      131.88      117.14     57.65 o
  -8   2  15       47.41       13.77     32.91 o
  -7   2  15      102.18       97.65     26.59 o
  -6   2  15      169.85      143.63     27.58 o
  -5   2  15       14.86        1.11     22.46 o
  -4   2  15      278.93      267.49     30.90 o
  -3   2  15       98.97      100.27     23.76 o
  -2   2  15      266.68      300.31     27.32 o
  -1   2  15      170.09      188.15     25.83 o
   0   2  15       86.95       86.39     20.98 o
   1   2  15        1.88       -8.71     17.74 o
   2   2  15       52.09       49.33     23.33 o
   3   2  15       49.63        4.89     23.14 o
   4   2  15       66.15      108.89     22.66 o
   5   2  15       12.87       -3.69     25.84 o
   6   2  15        4.78      -25.79     28.10 o
   7   2  15        0.71       14.05     40.59 o
   8   2  15        4.82      -18.08     43.57 o
   9   2  15        1.35       20.18     48.06 o
 -11   3  15        8.87        9.79     50.76 o
 -10   3  15       42.42      -26.56     77.97 o
  -9   3  15        5.57      -35.44     35.44 o
  -8   3  15       51.59       27.13     30.89 o
  -7   3  15       12.96       41.06     28.46 o
  -6   3  15       17.06       11.35     25.47 o
  -5   3  15       45.39       31.42     24.69 o
  -4   3  15       12.66       45.96     23.06 o
  -3   3  15      124.62      145.90     24.40 o
  -2   3  15        1.77        9.25     20.99 o
  -1   3  15       14.93       -5.97     27.37 o
   0   3  15        8.57      -17.68     26.91 o
   1   3  15        0.16       12.82     28.85 o
   2   3  15        4.73        7.37     27.19 o
   3   3  15       51.69       50.93     25.63 o
   4   3  15       62.21      102.42     45.96 o
   5   3  15       30.04        7.94     24.18 o
   6   3  15      100.35       98.84     32.63 o
   7   3  15        0.87      -14.23     33.03 o
   8   3  15       21.60       31.71     44.26 o
 -10   4  15        1.27        2.31     42.91 o
  -9   4  15       63.74       47.31     46.04 o
  -8   4  15       12.02      -44.88     44.88 o
  -7   4  15       74.54       84.93     32.87 o
  -6   4  15       13.74       40.42     27.26 o
  -5   4  15      176.09      170.16     29.88 o
  -4   4  15        1.25       10.21     23.82 o
  -3   4  15      296.77      270.74     29.58 o
  -2   4  15       39.53      118.39     33.59 o
  -1   4  15      244.95      250.11     38.12 o
   0   4  15      188.73      255.50     37.33 o
   1   4  15       99.71      108.33     30.42 o
   2   4  15      312.80      363.61     41.85 o
   3   4  15       28.07       -6.43     43.55 o
   4   4  15      328.88      346.80     36.25 o
   5   4  15       17.65        8.09     30.45 o
   6   4  15      243.75      304.85     39.05 o
   7   4  15        3.79       -6.34     36.41 o
  -9   5  15       35.55       40.07     54.84 o
  -8   5  15        0.10      -20.88     40.95 o
  -7   5  15       33.28      -20.58     38.40 o
  -6   5  15        0.03      -22.23     28.81 o
  -5   5  15      119.98      108.60     29.75 o
  -4   5  15        0.43      -29.43     29.43 o
  -3   5  15      259.57      236.43     43.79 o
  -2   5  15       24.61       -2.26     33.57 o
  -1   5  15      225.09      223.55     48.35 o
   0   5  15      111.54       89.12     35.22 o
   1   5  15      134.63      184.04     38.79 o
   2   5  15       79.50       24.45     35.79 o
   3   5  15       43.80      -24.76     36.08 o
   4   5  15       60.41      -33.38     37.01 o
   5   5  15        3.21      -39.71     39.71 o
   6   5  15       69.08      188.59     61.86 o
  -7   6  15        3.72      -16.42     52.46 o
  -6   6  15        0.22       -8.95     49.22 o
  -5   6  15        0.36      -13.51     37.64 o
  -4   6  15        1.17      -34.71     63.08 o
  -3   6  15        0.11      -37.88     37.88 o
  -2   6  15        0.49       49.87     38.09 o
  -1   6  15        0.53       -4.58     36.39 o
   0   6  15        3.29       76.46     38.79 o
   1   6  15        0.37        5.59     61.04 o
   2   6  15       10.60      -40.22     40.22 o
   3   6  15        4.96       10.45     42.91 o
   4   6  15        6.07      -15.25     43.51 o
   5   6  15        4.30        5.24     48.49 o
  -4   7  15        4.22       43.51     44.53 o
  -3   7  15      161.49      155.68     61.17 o
  -2   7  15       44.30       23.76     43.02 o
  -1   7  15      183.57      162.17     45.88 o
   0   7  15       56.48       74.83     45.42 o
   1   7  15       47.92      145.86     50.40 o
   2   7  15       50.71      155.91     50.99 o
 -11   0  16       34.68       51.82     60.56 o
 -10   0  16       46.35       48.00     59.03 o
  -9   0  16       59.82       84.72     53.04 o
  -8   0  16      123.75       60.35     48.91 o
  -7   0  16       30.69      101.36     47.53 o
  -6   0  16      255.88      263.65     49.12 o
  -5   0  16        3.24       -8.32     28.25 o
  -4   0  16      708.64      636.09     44.08 o
  -3   0  16        1.52       22.73     26.27 o
  -2   0  16     1013.35      983.81     50.02 o
  -1   0  16      169.31      141.07     29.73 o
   0   0  16      419.57      438.67     37.68 o
   1   0  16      366.47      427.19     37.29 o
   2   0  16      338.26      367.07     29.00 o
   3   0  16      338.33      340.68     36.41 o
   4   0  16      299.31      302.97     37.98 o
   5   0  16      313.52      413.50     61.78 o
   6   0  16       33.91       68.46     50.28 o
   7   0  16      215.30      129.60     59.93 o
   8   0  16        2.02       16.58     60.67 o
   9   0  16       85.89       40.22     68.14 o
 -11   1  16       30.10      -14.19     42.41 o
 -10   1  16       12.06       -4.46     38.46 o
  -9   1  16       42.11       55.34     37.30 o
  -8   1  16       18.57        1.96     32.08 o
  -7   1  16       57.59       61.80     33.46 o
  -6   1  16      240.11      326.20     41.22 o
  -5   1  16       21.45       25.56     23.39 o
  -4   1  16      706.99      689.66     45.25 o
  -3   1  16        0.11       13.70     21.81 o
  -2   1  16      272.23      323.37     24.89 o
  -1   1  16        1.06      -17.50     17.50 o
   0   1  16       59.38       59.95     23.27 o
   1   1  16       45.69       27.81     19.26 o
   2   1  16      155.92      140.53     21.34 o
   3   1  16      115.68      126.79     22.13 o
   4   1  16       73.08       54.18     26.07 o
   5   1  16      115.16       93.57     30.46 o
   6   1  16        0.08      -22.49     49.06 o
   7   1  16      106.14      177.66     44.43 o
   8   1  16        2.81       45.08     45.30 o
 -11   2  16        0.08      -54.19     64.77 o
 -10   2  16       12.29      -40.48     40.48 o
  -9   2  16       29.71      -34.72     34.72 o
  -8   2  16        2.41        4.76     33.17 o
  -7   2  16       32.94      -23.25     26.63 o
  -6   2  16        0.69      -24.19     24.19 o
  -5   2  16        3.95      -23.25     23.25 o
  -4   2  16        7.02      -16.02     21.82 o
  -3   2  16       12.57      -16.14     21.90 o
  -2   2  16        2.53       21.66     21.60 o
  -1   2  16       62.55       69.49     22.07 o
   0   2  16       53.62       45.57     26.82 o
   1   2  16       99.80      108.91     25.15 o
   2   2  16       12.14        8.52     20.90 o
   3   2  16       48.83       50.54     37.23 o
   4   2  16        0.13       10.04     25.69 o
   5   2  16        1.73      -15.10     27.36 o
   6   2  16        0.63        2.54     30.83 o
   7   2  16        0.55        5.82     50.95 o
   8   2  16        0.07      -45.12     45.12 o
 -10   3  16        2.94       86.66     43.06 o
  -9   3  16        7.99       53.20     40.22 o
  -8   3  16       27.06       -8.63     29.28 o
  -7   3  16        0.02       23.42     28.73 o
  -6   3  16      230.89      208.57     31.18 o
  -5   3  16        0.19      -15.22     24.75 o
  -4   3  16      415.22      420.84     34.45 o
  -3   3  16       17.43        9.59     22.74 o
  -2   3  16      293.74      279.60     28.45 o
  -1   3  16       82.71      117.75     30.87 o
   0   3  16      244.10      259.82     54.44 o
   1   3  16      157.64      189.76     35.20 o
   2   3  16      166.46      194.61     36.65 o
   3   3  16      149.94      171.79     55.97 o
   4   3  16       29.34        6.12     26.43 o
   5   3  16       73.00      100.52     31.45 o
   6   3  16        1.51       33.59     41.06 o
   7   3  16       32.09       83.60     36.96 o
   8   3  16        5.63      -48.72     48.72 o
  -9   4  16       52.76      177.88     47.12 o
  -8   4  16       23.65       -5.14     54.83 o
  -7   4  16       77.82       81.48     47.10 o
  -6   4  16      113.56       60.85     28.93 o
  -5   4  16       40.77       59.01     28.46 o
  -4   4  16      160.31      197.88     29.59 o
  -3   4  16        3.48       21.35     25.39 o
  -2   4  16      229.94      197.58     36.87 o
  -1   4  16        4.42       10.48     44.88 o
   0   4  16      198.53      131.89     63.29 o
   1   4  16       21.65       26.69     33.11 o
   2   4  16      104.66       89.59     33.03 o
   3   4  16       78.51       88.32     43.53 o
   4   4  16       62.01       62.86     40.67 o
   5   4  16      103.02       61.33     33.97 o
   6   4  16       11.51      -14.76     51.62 o
   7   4  16       26.93       62.27     75.13 o
  -8   5  16       19.11       64.16     43.80 o
  -7   5  16       52.57       58.89     41.48 o
  -6   5  16        5.16      -30.87     30.87 o
  -5   5  16      141.78      129.48     31.77 o
  -4   5  16        7.47      -33.31     33.31 o
  -3   5  16       84.64       68.00     37.11 o
  -2   5  16       15.77       -3.46     35.52 o
  -1   5  16       63.18       21.57     37.03 o
   0   5  16       35.46       60.91     39.26 o
   1   5  16       35.16       66.14     36.40 o
   2   5  16       40.02       -3.35     36.89 o
   3   5  16        0.63       10.17     40.64 o
   4   5  16        9.65       -2.50     40.28 o
   5   5  16        8.79       -3.84     41.70 o
  -6   6  16       56.39       32.58     45.51 o
  -5   6  16       24.87       38.96     41.70 o
  -4   6  16       19.88      -28.74     39.58 o
  -3   6  16       28.31       77.17     41.82 o
  -2   6  16        2.40       19.25     40.61 o
  -1   6  16       16.79      -35.78     40.54 o
   0   6  16        2.02      -16.11     38.12 o
   1   6  16       32.35        3.00     41.47 o
   2   6  16        0.97      -42.13     42.13 o
   3   6  16       24.63       23.16     46.86 o
   4   6  16        1.34      -43.34     68.19 o
  -2   7  16        9.95       65.15     47.57 o
  -1   7  16        4.58      -20.06     44.56 o
 -11   1  17        2.03      -45.14     74.42 o
 -10   1  17        0.24      -10.05     40.37 o
  -9   1  17       19.51      -20.38     43.92 o
  -8   1  17        4.96       60.74     47.93 o
  -7   1  17       50.61       34.97     33.06 o
  -6   1  17       11.68       19.15     25.90 o
  -5   1  17      118.58       77.37     26.46 o
  -4   1  17       20.63       -4.25     24.42 o
  -3   1  17      140.31      161.06     37.71 o
  -2   1  17       30.59       13.23     20.15 o
  -1   1  17       61.42       50.28     20.29 o
   0   1  17        6.71       17.98     18.59 o
   1   1  17       20.53       46.28     24.12 o
   2   1  17        2.71        6.90     20.85 o
   3   1  17        0.58        4.02     24.75 o
   4   1  17       13.98       33.22     44.30 o
   5   1  17        1.98      -27.21     42.09 o
   6   1  17       17.84       60.70     41.12 o
   7   1  17        0.17      -30.16     42.92 o
   8   1  17        2.99      -43.15     69.91 o
 -10   2  17        7.91       11.54     52.72 o
  -9   2  17       42.47       54.25     38.50 o
  -8   2  17        3.09       -0.20     37.17 o
  -7   2  17       49.38       57.98     29.16 o
  -6   2  17        3.88      -16.21     25.84 o
  -5   2  17        7.21       -9.90     25.98 o
  -4   2  17        5.48      -23.26     23.26 o
  -3   2  17       29.40       14.66     23.33 o
  -2   2  17       26.40       23.16     33.50 o
  -1   2  17       18.83       10.01     23.16 o
   0   2  17       68.58       78.42     39.26 o
   1   2  17       16.45       -5.61     23.86 o
   2   2  17        4.70      -14.75     21.89 o
   3   2  17        1.14        4.99     28.75 o
   4   2  17        3.34       15.26     42.52 o
   5   2  17       31.97       38.75     37.56 o
   6   2  17        0.43      -39.47     39.47 o
   7   2  17       45.93       88.78     46.40 o
 -10   3  17        8.15      -35.67     42.10 o
  -9   3  17        0.93      -40.29     40.29 o
  -8   3  17       64.26       37.37     41.13 o
  -7   3  17       25.61       26.28     30.16 o
  -6   3  17       13.63      -11.01     27.78 o
  -5   3  17       71.94       71.74     27.69 o
  -4   3  17       25.39       19.61     26.38 o
  -3   3  17       86.74       88.50     26.25 o
  -2   3  17       28.48       28.77     53.91 o
  -1   3  17       96.11      125.51     58.52 o
   0   3  17       21.63       43.95     32.46 o
   1   3  17       44.61       -2.20     87.45 o
   2   3  17       63.37       54.74     35.01 o
   3   3  17        6.01      -12.23     28.70 o
   4   3  17       94.78       88.79     32.39 o
   5   3  17        5.65      -30.76     39.30 o
   6   3  17       47.55      -12.42     41.80 o
   7   3  17       24.83       84.25     68.99 o
  -9   4  17       50.40       72.98     47.28 o
  -8   4  17        9.43       42.66     34.74 o
  -7   4  17       73.48       76.94     34.18 o
  -6   4  17       16.53       12.73     30.04 o
  -5   4  17      143.08      105.64     31.18 o
  -4   4  17        6.91       59.46     28.37 o
  -3   4  17      241.90      259.82     40.97 o
  -2   4  17       72.86       64.60     39.53 o
  -1   4  17      206.61      248.68     41.57 o
   0   4  17       64.06      122.45     35.68 o
   1   4  17      141.43      144.22     53.01 o
   2   4  17       95.93      137.94     39.46 o
   3   4  17       48.17       -8.54     55.63 o
   4   4  17      126.57      122.25     41.08 o
   5   4  17        0.46       15.75     36.25 o
   6   4  17       67.65       63.75     49.45 o
  -7   5  17       22.47       12.47     34.18 o
  -6   5  17        1.10        7.35     32.76 o
  -5   5  17       54.09      -30.56     30.56 o
  -4   5  17        0.20      -36.73     36.73 o
  -3   5  17      151.92      114.73     39.92 o
  -2   5  17        3.91       86.44     40.35 o
  -1   5  17      148.52      135.21     42.41 o
   0   5  17       14.24      -25.57     39.38 o
   1   5  17       73.81       76.25     40.96 o
   2   5  17       21.02        7.17     38.52 o
   3   5  17       29.88        6.40     66.10 o
   4   5  17       19.67       37.49     45.56 o
   5   5  17        3.48      -24.90     70.10 o
  -5   6  17        0.11      -10.80     85.73 o
  -4   6  17        4.49       -8.56     42.67 o
  -3   6  17        0.39      -41.89     41.89 o
  -2   6  17        9.15       -0.10     42.81 o
  -1   6  17        0.05       13.05     45.54 o
   0   6  17       10.99       69.18     54.15 o
   1   6  17        0.11      -35.57     60.01 o
   2   6  17        5.73      -45.74     45.74 o
 -10   0  18       28.18       75.56     63.37 o
  -9   0  18       52.30       60.83     55.53 o
  -8   0  18      109.32      174.21     60.83 o
  -7   0  18       96.76       76.46     51.02 o
  -6   0  18      248.70      347.21     57.91 o
  -5   0  18        6.36       17.54     44.72 o
  -4   0  18      242.08      291.42     39.80 o
  -3   0  18       13.03      -28.87     28.87 o
  -2   0  18      324.50      382.08     41.06 o
  -1   0  18       36.96       18.76     37.83 o
   0   0  18      433.38      448.80     41.19 o
   1   0  18      217.92      235.13     35.97 o
   2   0  18      231.14      181.37     54.36 o
   3   0  18      307.83      412.17     62.26 o
   4   0  18       67.38       80.80     52.35 o
   5   0  18       94.80      -13.46     52.30 o
   6   0  18        6.45       60.51     58.81 o
   7   0  18       28.98       67.93     66.71 o
 -10   1  18        3.40      -51.74     65.15 o
  -9   1  18       34.90       76.08     42.36 o
  -8   1  18       22.65       17.94     43.90 o
  -7   1  18       20.73       34.69     38.41 o
  -6   1  18       52.15       36.16     28.78 o
  -5   1  18        1.34      -25.44     25.44 o
  -4   1  18      203.97      221.05     30.55 o
  -3   1  18        2.86       11.91     25.45 o
  -2   1  18      315.78      357.37     28.51 o
  -1   1  18        0.76        7.43     21.16 o
   0   1  18      187.25      191.26     28.92 o
   1   1  18       23.42       19.67     25.53 o
   2   1  18      117.42       97.52     32.98 o
   3   1  18      139.52      183.96     61.94 o
   4   1  18       29.15       53.10     35.40 o
   5   1  18       80.38      101.89     62.84 o
   6   1  18        2.59       -0.21     64.06 o
   7   1  18       14.68       11.01     46.41 o
 -10   2  18       11.76       62.57     47.62 o
  -9   2  18        1.91      -39.39     39.39 o
  -8   2  18        7.92        7.36     77.17 o
  -7   2  18       21.81      -11.32     29.81 o
  -6   2  18       12.27       13.01     28.14 o
  -5   2  18        0.58      -19.59     27.45 o
  -4   2  18       20.58       -3.77     43.57 o
  -3   2  18        2.27        5.97     25.04 o
  -2   2  18        2.94       27.56     25.13 o
  -1   2  18       11.24       42.62     31.29 o
   0   2  18        6.66       37.61     56.22 o
   1   2  18        9.43       -0.73     30.62 o
   2   2  18        3.87      -22.50     22.50 o
   3   2  18        3.28      -11.41     28.92 o
   4   2  18        1.50        3.01     37.62 o
   5   2  18        4.06       10.68     61.65 o
   6   2  18       11.84       86.31     63.90 o
   7   2  18        0.36       51.02     65.60 o
  -9   3  18       31.53      114.58     45.76 o
  -8   3  18       15.35       13.69     33.02 o
  -7   3  18        4.41       12.03     31.42 o
  -6   3  18       97.33       72.12     30.96 o
  -5   3  18        0.05        6.15     27.84 o
  -4   3  18      233.83      277.59     32.93 o
  -3   3  18        1.85       17.61     27.24 o
  -2   3  18      173.86      103.89     35.95 o
  -1   3  18        3.31      -28.92     38.52 o
   0   3  18       63.42       16.05     33.05 o
   1   3  18       44.11        2.57     35.16 o
   2   3  18       44.31       25.04     35.63 o
   3   3  18       57.85       41.69     41.33 o
   4   3  18       32.04       50.74     40.13 o
   5   3  18       36.94        2.06     57.28 o
   6   3  18        7.53       36.00     48.48 o
  -8   4  18        7.61        6.22     34.86 o
  -7   4  18       70.13       40.60     34.93 o
  -6   4  18       75.16       26.69     32.93 o
  -5   4  18       19.86        7.82     32.58 o
  -4   4  18       72.61       91.61     40.61 o
  -3   4  18        0.32      -13.49     68.56 o
  -2   4  18       47.51       62.76     42.63 o
  -1   4  18        0.91      -11.60     35.10 o
   0   4  18      102.03      119.92     41.13 o
   1   4  18       15.93       19.01     38.88 o
   2   4  18       81.16       28.19     39.64 o
   3   4  18       32.57       10.40     41.25 o
   4   4  18       17.86      -41.29     43.66 o
   5   4  18       22.46       22.59     57.91 o
  -6   5  18        0.32      -34.45     34.45 o
  -5   5  18        6.58      -40.67     40.67 o
  -4   5  18        2.69       -0.80     39.55 o
  -3   5  18        2.20      -37.39     37.39 o
  -2   5  18        3.77      -31.20     53.97 o
  -1   5  18        0.33      -26.84     40.14 o
   0   5  18        2.54      -40.96     40.96 o
   1   5  18        0.99      -13.37     42.76 o
   2   5  18        3.71      -24.31     44.05 o
   3   5  18        0.72       21.02     44.74 o
  -3   6  18        0.46      -43.84     43.84 o
  -2   6  18       21.78       39.56     46.46 o
  -1   6  18        0.10      -44.92     44.92 o
   0   6  18       11.55       63.73     53.62 o
  -9   1  19        2.60        1.87     43.30 o
  -8   1  19        1.48      -39.31     39.31 o
  -7   1  19        2.88       -3.58     37.41 o
  -6   1  19        2.82       -2.56     28.83 o
  -5   1  19        2.69        7.65     28.19 o
  -4   1  19        4.34        5.14     26.87 o
  -3   1  19       11.92      -23.34     25.76 o
  -2   1  19        0.60       -0.87     29.42 o
  -1   1  19       20.89       24.67     23.10 o
   0   1  19        0.33      -11.30     32.74 o
   1   1  19       35.32        9.44     27.85 o
   2   1  19        0.66       64.04     65.73 o
   3   1  19       50.71       42.39     54.26 o
   4   1  19        5.59      -10.39     54.20 o
   6   1  19       14.49      113.07     69.68 o
  -9   2  19        0.14       -6.16     45.55 o
  -8   2  19        5.52       27.99     63.16 o
  -7   2  19        0.38      -31.31     31.31 o
  -6   2  19        7.66       -9.58     30.10 o
  -5   2  19        7.33      -22.91     35.65 o
  -4   2  19       11.22       -6.45     27.50 o
  -3   2  19        3.34        4.56     27.29 o
  -2   2  19        2.80       -5.67     33.84 o
  -1   2  19        5.11      -32.44     32.44 o
   0   2  19       11.75       -4.91     36.61 o
   1   2  19       30.47      -27.27     33.49 o
   2   2  19       44.07      -30.44     33.80 o
   3   2  19       18.43       12.03     55.42 o
   4   2  19       27.01       20.97     50.76 o
   5   2  19        5.66       11.49     43.84 o
   6   2  19        0.45      -39.58     65.07 o
  -8   3  19       15.96      -16.52     50.04 o
  -7   3  19       45.90       79.07     35.78 o
  -6   3  19       13.26      -14.10     31.66 o
  -5   3  19       40.95       11.29     30.08 o
  -4   3  19       11.54      -17.65     28.06 o
  -3   3  19        2.04       17.76     35.30 o
  -2   3  19       33.13       66.91     36.92 o
  -1   3  19        7.54       24.41     35.50 o
   0   3  19       35.37       50.48     36.64 o
   1   3  19       25.39        3.53     67.90 o
   2   3  19       96.72       42.89     40.56 o
   3   3  19        0.37      -34.82     40.68 o
   4   3  19       80.91       70.98     44.86 o
   5   3  19        5.51      -49.90     74.58 o
  -7   4  19       82.98       74.57     37.74 o
  -6   4  19        1.64      -10.18     33.80 o
  -5   4  19       75.04       41.64     48.57 o
  -4   4  19        3.65      -40.35     40.35 o
  -3   4  19       88.22       46.98     40.38 o
  -2   4  19       44.57       38.16     38.47 o
  -1   4  19      122.49      131.77     41.53 o
   0   4  19       66.55       29.55     39.35 o
   1   4  19       65.84       44.90     42.87 o
   2   4  19       45.18       -7.68     60.35 o
   3   4  19        7.61       20.73     44.40 o
   4   4  19       24.45       -9.51     46.76 o
  -5   5  19       26.15      -34.61     43.33 o
  -4   5  19        1.16      -36.91     42.83 o
  -3   5  19       27.36      -10.41     41.95 o
  -2   5  19        0.83       -9.93     43.90 o
  -1   5  19       34.37      -48.88     48.88 o
   0   5  19        5.43      -44.27     44.27 o
   1   5  19       15.99       -8.86     44.77 o
   2   5  19        9.68      -37.59     46.99 o
  -9   0  20       25.06       89.65     64.16 o
  -8   0  20       52.96       33.22     59.13 o
  -7   0  20       11.78       -5.99     57.17 o
  -6   0  20      157.56      102.05     56.22 o
  -5   0  20       11.26       21.62     53.83 o
  -4   0  20      279.26      217.17     50.71 o
  -3   0  20        2.58        3.75     34.74 o
  -2   0  20      283.99      305.48     44.13 o
  -1   0  20       45.55       -8.57     35.08 o
   0   0  20      149.18      227.15     60.93 o
   1   0  20       88.58      -40.37     52.99 o
   2   0  20        7.36      -50.76     50.76 o
   3   0  20       68.83      -13.78     52.51 o
  -8   1  20       39.49        9.61     43.84 o
  -7   1  20       15.79        0.46     40.52 o
  -6   1  20       58.85       20.72     32.29 o
  -5   1  20        1.92       43.12     31.21 o
  -4   1  20       33.90      -27.27     28.67 o
  -3   1  20        0.05       -4.10     29.18 o
  -2   1  20       66.94       53.87     32.29 o
  -1   1  20       19.06       -1.72     28.66 o
   0   1  20       43.80       26.82     29.54 o
   1   1  20       68.67       16.74     30.23 o
   2   1  20        0.44      -37.93     38.38 o
   3   1  20       63.21        2.97     58.23 o
   4   1  20        0.13      -60.77     60.77 o
  -8   2  20        1.98       -0.28     43.52 o
  -7   2  20        0.67       -6.59     34.41 o
  -6   2  20        2.31      -31.81     32.38 o
  -5   2  20        3.07      -24.74     30.41 o
  -4   2  20       10.40        6.47     30.64 o
  -3   2  20        0.14        4.57     28.98 o
  -2   2  20       36.38        5.92     36.17 o
  -1   2  20        0.31        5.94     35.76 o
   0   2  20       11.82      -34.52     34.52 o
   1   2  20        0.14       47.68     38.79 o
   2   2  20        6.03        7.39     39.39 o
   3   2  20        2.32      -28.51     56.06 o
   4   2  20        6.16       18.07     62.42 o
   5   2  20        2.50       13.88     68.24 o
  -7   3  20       15.05        8.71     36.63 o
  -6   3  20       13.54       43.90     35.95 o
  -5   3  20        1.50      -21.92     34.49 o
  -4   3  20       39.36       56.10     31.57 o
  -3   3  20        5.00      -30.48     38.26 o
  -2   3  20       61.72       86.62     39.77 o
  -1   3  20        6.89      -23.77     57.65 o
   0   3  20       39.99      -31.99     36.90 o
   1   3  20        3.39      -46.83     63.03 o
   2   3  20       37.52       20.44     39.96 o
   3   3  20       28.28       19.45     89.89 o
   4   3  20       41.43       18.76     68.88 o
  -6   4  20       16.74       19.62     42.91 o
  -5   4  20        3.97       16.65     42.85 o
  -4   4  20       34.98       47.78    124.17 o
  -3   4  20        3.99      -30.37     54.89 o
  -2   4  20       30.85      -28.76     40.50 o
  -1   4  20        6.05      -11.98     40.34 o
   0   4  20       32.94       -3.51     85.36 o
   1   4  20        0.26      -23.87     41.95 o
   2   4  20       31.70      -14.04     45.11 o
  -1   5  20        0.55       93.89     61.57 o
  -7   1  21        3.90       35.06     47.26 o
  -6   1  21        9.83        8.55     43.18 o
  -5   1  21        2.61        0.22     35.47 o
  -4   1  21        2.83      -11.74     31.72 o
  -3   1  21        1.70      -31.00     31.00 o
  -2   1  21        9.58       10.69     38.57 o
  -1   1  21        0.90       37.63     32.53 o
   0   1  21       19.49        4.58     32.10 o
   1   1  21       27.47       17.07     40.94 o
   2   1  21        8.20       23.40     52.16 o
   3   1  21       49.84      -47.53     63.16 o
  -7   2  21        4.46       -4.17     36.36 o
  -6   2  21       11.31      -33.93     33.93 o
  -5   2  21        0.40      -13.90     33.12 o
  -4   2  21       27.10       67.78     32.98 o
  -3   2  21        4.55      -35.61     39.19 o
  -2   2  21       16.61       11.73     39.19 o
  -1   2  21        3.22      -31.13     58.47 o
   0   2  21       21.33      -38.78     38.78 o
   1   2  21       24.34      -21.85     38.35 o
   2   2  21       22.87       13.78     62.58 o
   3   2  21       36.23      -48.53     64.64 o
  -6   3  21       12.62       27.09     36.98 o
  -5   3  21       30.83       25.72     36.54 o
  -4   3  21        9.55       19.76     41.76 o
  -3   3  21       20.42       26.85     43.01 o
  -2   3  21       19.36       42.65     72.51 o
  -1   3  21        4.89       -9.55     39.68 o
   0   3  21       13.59        5.37     66.73 o
   1   3  21        0.36      -27.27     42.78 o
   2   3  21        6.50      -17.56     75.29 o
  -3   4  21       34.55        1.46     44.86 o
  -2   4  21        1.39      -38.00     45.02 o
  -1   4  21       46.19       31.06     60.64 o
   0   4  21       28.14       34.19     44.60 o
  -6   0  22       18.23       15.15     63.26 o
  -5   0  22        1.66      -41.70     57.38 o
  -4   0  22       69.86      -21.46     59.87 o
  -3   0  22        2.35       13.06    130.50 o
  -2   0  22      107.54       15.43     40.78 o
  -1   0  22       15.60       -4.56     62.95 o
   0   0  22       28.41       40.00     65.70 o
   1   0  22       29.25       74.44     70.52 o
   2   0  22        0.64      -66.07     66.07 o
  -6   1  22       17.71      -28.04     45.94 o
  -5   1  22        1.34       32.30     37.87 o
  -4   1  22       18.90       18.28     36.08 o
  -3   1  22        5.40      -33.70     33.70 o
  -2   1  22       12.24       27.40     69.83 o
  -1   1  22        6.38       16.58     36.08 o
   0   1  22        7.17        4.18     79.80 o
   1   1  22        3.25      -43.12     43.12 o
   2   1  22        0.31        8.74     65.65 o
  -5   2  22       17.04        2.00     58.08 o
  -4   2  22        0.86      -28.22     44.58 o
  -3   2  22       11.95       33.43     44.24 o
  -2   2  22       10.96       31.74     42.62 o
  -1   2  22        3.51      -13.51     41.89 o
   0   2  22        9.33      -26.03     44.06 o
   1   2  22        3.40        7.31     63.95 o
  -3   3  22        0.84       24.85     45.43 o
  -2   3  22       30.28       38.61     60.56 o
  -1   3  22        0.05      -44.73     44.73 o
   0   3  22       23.22      -59.45     59.45 o
  -4   1  23        2.05       43.38     47.55 o
  -3   1  23        0.25      -44.85     44.85 o
  -2   1  23        3.47       11.06     71.03 o
  -1   1  23        0.71       -8.81     47.86 o
   0   1  23       14.71        6.01     58.20 o
 
